# Supplementary material for: TF-centered downstream gene set enrichment analysis: Inference of causal regulators by integrating TF-DNA interactions and protein post-translational modifications information
Source: BMC Bioinformatics. 2010 Dec 14;11(Suppl 11):S5. doi: 10.1186/1471-2105-11-S11-S5 (PMC3024863; doi:10.1186/1471-2105-11-S11-S5)
Supplement: Additional file 3 — 139 TFs with the number of downstream genes being no less than 4 in any one of the six models. ORF names, gene names, and the number of downstream genes obtained by each model for 139 TFs are listed. [file 1471-2105-11-S11-S5-S3.xls]

## Sheet: resultall
orf	tfname	the number of downstream genes in Model I	the number of downstream genes in Model II	the number of downstream genes in Model III	the number of downstream genes in Model IV	the number of downstream genes in Model V	the number of downstream genes in Model VI
YAL051W	OAF1	7	7	7	7	7	8
YJL110C	GZF3	7	7	7	7	7	8
YJL089W	SIP4	66	66	66	66	66	67
YJL056C	ZAP1	62	62	131	62	131	131
YJR060W	CBF1	249	249	1253	1120	1632	2422
YJR140C	HIR3	15	15	15	15	15	16
YJR147W	HMS2	18	18	63	18	63	217
YKL185W	ASH1	10	10	10	10	10	11
YKL112W	ABF1	174	174	356	924	1045	1265
YKL109W	HAP4	165	165	632	495	925	1669
YKL062W	MSN4	152	152	241	1063	1127	1223
YKL043W	PHD1	122	122	1029	575	1331	2110
YKL032C	IXR1	2	2	2	44	44	44
YKL020C	SPT23	30	30	30	30	30	31
YKL015W	PUT3	66	66	325	66	325	974
YKR034W	DAL80	8	8	67	8	67	293
YKR099W	BAS1	145	145	190	145	190	191
YLR013W	GAT3	7	7	7	7	7	8
YLR014C	PPR1	23	23	137	23	137	221
YLR131C	ACE2	329	329	680	1003	1232	1738
YLR176C	RFX1	54	54	54	54	54	55
YLR182W	SWI6	426	426	1376	1718	2058	2794
YLR256W	HAP1	181	181	710	429	888	1776
YLR403W	SFP1	129	129	147	130	148	190
YLR451W	LEU3	55	55	330	56	331	884
YML113W	DAT1	6	6	6	6	6	7
YML099C	ARG81	20	20	20	20	20	20
YML051W	GAL80	32	32	114	32	114	158
YML027W	YOX1	57	57	204	58	205	291
YML007W	YAP1	307	307	885	1262	1682	2458
YMR016C	SOK2	40	40	193	41	194	282
YMR019W	STB4	153	153	153	379	379	379
YMR021C	MAC1	47	47	96	390	435	435
YMR037C	MSN2	188	188	609	759	1096	1587
YMR042W	ARG80	5	5	5	5	5	6
YMR043W	MCM1	237	237	989	1430	1674	2215
YMR053C	STB2	3	3	3	3	3	4
YMR070W	MOT3	10	10	10	579	579	579
YNL314W	DAL82	92	92	127	343	375	400
YNL312W	RFA2	41	41	41	41	41	42
YNL309W	STB1	75	75	474	241	634	1576
YNL216W	RAP1	195	195	551	196	552	1359
YNL199C	GCR2	42	42	42	43	43	43
YNL167C	SKO1	9	9	14	355	357	357
YNL139C	THO2	45	45	46	45	46	47
YNL103W	MET4	76	76	215	76	215	342
YNL068C	FKH2	350	350	1242	1351	1785	2412
YOL108C	INO4	63	63	263	63	263	329
YOL089C	HAL9	13	13	161	13	161	250
YOL067C	RTG1	15	15	20	16	21	21
YOL028C	YAP7	162	162	695	839	1278	1946
YOR028C	CIN5	166	166	502	399	705	1455
YOR032C	HMS1	3	3	3	162	162	162
YOR038C	HIR2	12	12	12	12	12	13
YOR113W	AZF1	91	91	484	442	788	1292
YOR162C	YRR1	3	3	3	3	3	4
YOR230W	WTM1	4	4	4	4	4	5
YOR337W	TEA1	32	32	117	32	117	528
YOR344C	TYE7	104	104	790	545	1163	1569
YOR358W	HAP5	23	23	173	23	173	263
YOR372C	NDD1	417	417	1453	1856	2226	2647
YPL248C	GAL4	72	72	96	299	322	339
YPL202C	AFT2	111	111	344	418	638	1295
YPL177C	CUP9	6	6	6	6	6	7
YPL139C	UME1	82	82	118	712	746	774
YPL089C	RLM1	47	47	47	1122	1122	1122
YPL075W	GCR1	54	54	216	54	216	744
YPL049C	DIG1	294	294	1043	1479	1637	2632
YPL038W	MET31	96	96	252	146	299	609
YPR065W	ROX1	86	86	499	86	499	1359
YPR104C	FHL1	358	358	623	508	745	1507
YPR199C	ARR1	16	16	16	440	440	440
YBL103C	RTG3	43	43	43	44	44	44
YBL021C	HAP3	17	17	17	17	17	18
YBL008W	HIR1	29	29	29	29	29	30
YBL005W	PDR3	39	39	77	39	77	77
YBR049C	REB1	306	306	702	1147	1315	1822
YBR083W	TEC1	44	44	608	785	839	1624
YBR182C	SMP1	116	116	130	116	130	130
YBR240C	THI2	66	66	69	139	142	142
YBR297W	MAL33	10	10	10	10	10	11
YCR106W	RDS1	58	58	323	303	541	917
YDL170W	UGA3	39	39	79	39	79	249
YDL056W	MBP1	384	384	1036	1501	1884	2250
YDL020C	RPN4	211	211	815	614	921	1622
YDR026C		108	108	158	448	495	549
YDR043C	NRG1	156	156	672	579	1029	2004
YDR123C	INO2	59	59	287	624	650	705
YDR146C	SWI5	200	200	267	279	345	372
YDR207C	UME6	235	235	1012	1210	1667	2239
YDR216W	ADR1	19	19	29	19	29	30
YDR253C	MET32	139	139	294	186	341	741
YDR259C	YAP6	237	237	661	777	1117	1833
YDR310C	SUM1	109	109	193	339	419	571
YDR421W	ARO80	31	31	75	143	185	186
YDR423C	CAD1	77	77	130	78	131	246
YDR451C	YHP1	7	7	7	7	7	8
YDR463W	STP1	114	114	371	348	596	671
YEL009C	GCN4	167	167	464	167	464	733
YER028C	MIG3	3	3	3	3	3	4
YER040W	GLN3	137	137	333	950	1110	1324
YER068W	MOT2	52	52	115	52	115	121
YER111C	SWI4	267	267	928	1020	1322	2186
YER161C	SPT2	3	3	3	3	3	4
YER169W	RPH1	66	66	66	67	67	67
YFL031W	HAC1	55	55	263	56	264	863
YFL021W	GAT1	34	34	211	35	212	212
YFR034C	PHO4	82	82	376	487	748	1738
YGL254W	FZF1	5	5	5	5	5	6
YGL237C	HAP2	50	50	115	50	115	293
YGL209W	MIG2	4	4	4	4	4	5
YGL192W	IME4	29	29	29	29	29	30
YGL166W	CUP2	25	25	25	25	25	26
YGL162W	SUT1	71	71	789	329	984	1867
YGL131C	SNT2	81	81	484	690	959	1190
YGL073W	HSF1	121	121	406	122	407	1098
YGL071W	AFT1	179	179	479	1140	1285	1817
YGL035C	MIG1	67	67	399	202	519	1110
YGL013C	PDR1	105	105	346	105	346	928
YGR040W	KSS1	40	651	1621	651	1621	1695
YGR044C	RME1	62	62	170	63	171	529
YGR097W	ASK10	11	11	11	11	11	12
YGR249W	MGA1	6	6	6	6	6	7
YHL027W	RIM101	25	25	31	107	113	114
YHL020C	OPI1	20	20	20	21	21	21
YHL009C	YAP3	16	16	16	441	441	441
YHR084W	STE12	535	535	1588	2149	2606	3171
YHR178W	STB5	67	67	72	67	72	72
YHR206W	SKN7	197	197	916	1183	1667	2417
YIL131C	FKH1	116	116	428	496	764	978
YIL128W	MET18	7	7	7	7	7	8
YIL101C	XBP1	49	49	172	49	172	1029
YIR018W	YAP5	31	31	31	456	456	456
YIR023W	DAL81	79	79	93	79	93	94
MAL63	MAL63	48	48	807	215	807	1615
MATA1	MATA1	27	27	118	334	415	448
MATA2	MATA2	45	45	101	241	293	349
YDR477W	SNF1	0	552	1449	552	1449	1449
YPL042C	SSN3	0	968	2178	968	2178	2178
