# Supplementary material for: TF-centered downstream gene set enrichment analysis: Inference of causal regulators by integrating TF-DNA interactions and protein post-translational modifications information
Source: BMC Bioinformatics. 2010 Dec 14;11(Suppl 11):S5. doi: 10.1186/1471-2105-11-S11-S5 (PMC3024863; doi:10.1186/1471-2105-11-S11-S5)
Supplement: Additional file 6 — Results on the expression profiles in the transition from fermentative to glycerol-based respiratory growth. [file 1471-2105-11-S11-S5-S6.xls]

## Sheet: resultall
			Model I						Model II						Model III						Model IV						Model V						Model IV
orf	tfname	the number of overlap genes	the number of downstream genes	the number of DEGs	p_value			the number of overlap genes	the number of downstream genes	the number of DEGs	p_value			the number of overlap genes	the number of downstream genes	the number of DEGs	p_value			the number of overlap genes	the number of downstream genes	the number of DEGs	p_value			the number of overlap genes	the number of downstream genes	the number of DEGs	p_value			the number of overlap genes	the number of downstream genes	the number of DEGs	p_value	the miminum p_value
YGL035C	MIG1	35	63	2332	0.00427934	YGL035C	MIG1	35	63	2332	0.00427934	YGL035C	MIG1	190	390	2332	1.41297e-05	YGL035C	MIG1	101	196	2332	0.000113043	YGL035C	MIG1	249	509	2332	3.8073e-07	YGL035C	MIG1	502	1083	2332	3.716e-09	3.716e-09
YHR206W	SKN7	93	197	2332	0.00700087	YHR206W	SKN7	93	197	2332	0.00700087	YHR206W	SKN7	411	891	2332	3.03059e-07	YHR206W	SKN7	509	1163	2332	2.55585e-05	YHR206W	SKN7	726	1634	2332	5.73344e-09	YHR206W	SKN7	1015	2383	2332	8.22696e-08	5.73344e-09
YDR043C	NRG1	86	152	2332	3.68551e-06	YDR043C	NRG1	86	152	2332	3.68551e-06	YDR043C	NRG1	319	657	2332	1.81252e-08	YDR043C	NRG1	231	551	2332	0.0463731	YDR043C	NRG1	445	1000	2332	1.30482e-05	YDR043C	NRG1	834	1967	2332	9.14548e-06	1.81252e-08
YGL162W	SUT1	36	72	2332	0.0301914	YGL162W	SUT1	36	72	2332	0.0301914	YGL162W	SUT1	356	764	2332	6.55244e-07	YGL162W	SUT1	151	324	2332	0.00136613	YGL162W	SUT1	446	958	2332	1.87031e-08	YGL162W	SUT1	800	1837	2332	6.49099e-08	1.87031e-08
YDR259C	YAP6	97	221	2332	0.0547472	YDR259C	YAP6	97	221	2332	0.0547472	YDR259C	YAP6	280	636	2332	0.00151081	YDR259C	YAP6	334	757	2332	0.000423012	YDR259C	YAP6	477	1089	2332	4.5405e-05	YDR259C	YAP6	784	1798	2332	7.4353e-08	7.4353e-08
YPR065W	ROX1	43	83	2332	0.00896685	YPR065W	ROX1	43	83	2332	0.00896685	YPR065W	ROX1	221	483	2332	0.000418599	YPR065W	ROX1	43	83	2332	0.00896685	YPR065W	ROX1	221	483	2332	0.000418599	YPR065W	ROX1	594	1331	2332	1.37733e-07	1.37733e-07
YKL043W	PHD1	43	117	2332	0.685377	YKL043W	PHD1	43	117	2332	0.685377	YKL043W	PHD1	450	999	2332	2.26813e-06	YKL043W	PHD1	230	565	2332	0.138662	YKL043W	PHD1	570	1298	2332	3.98299e-06	YKL043W	PHD1	887	2069	2332	2.97086e-07	2.97086e-07
YOR028C	CIN5	75	162	2332	0.0243717	YOR028C	CIN5	75	162	2332	0.0243717	YOR028C	CIN5	205	484	2332	0.0390288	YOR028C	CIN5	179	392	2332	0.00165817	YOR028C	CIN5	298	685	2332	0.00255069	YOR028C	CIN5	627	1422	2332	4.84262e-07	4.84262e-07
YKL112W	ABF1	64	173	2332	0.687202	YKL112W	ABF1	64	173	2332	0.687202	YKL112W	ABF1	147	352	2332	0.108036	YKL112W	ABF1	413	905	2332	1.23644e-06	YKL112W	ABF1	464	1024	2332	6.32253e-07	YKL112W	ABF1	551	1235	2332	5.10256e-07	5.10256e-07
YDR477W	SNF1	0	0	2332	1	YDR477W	SNF1	253	544	2332	4.04426e-05	YDR477W	SNF1	627	1427	2332	9.05431e-07	YDR477W	SNF1	253	544	2332	4.04426e-05	YDR477W	SNF1	627	1427	2332	9.05431e-07	YDR477W	SNF1	627	1427	2332	9.05431e-07	9.05431e-07
YIL101C	XBP1	21	46	2332	0.19727	YIL101C	XBP1	21	46	2332	0.19727	YIL101C	XBP1	65	164	2332	0.410391	YIL101C	XBP1	21	46	2332	0.19727	YIL101C	XBP1	65	164	2332	0.410391	YIL101C	XBP1	450	999	2332	2.26813e-06	2.26813e-06
YOR113W	AZF1	42	90	2332	0.0685338	YOR113W	AZF1	42	90	2332	0.0685338	YOR113W	AZF1	214	469	2332	0.000623038	YOR113W	AZF1	211	439	2332	1.44964e-05	YOR113W	AZF1	356	773	2332	2.7535e-06	YOR113W	AZF1	554	1271	2332	1.73662e-05	2.7535e-06
YML007W	YAP1	132	295	2332	0.0144497	YML007W	YAP1	132	295	2332	0.0144497	YML007W	YAP1	374	866	2332	0.00131134	YML007W	YAP1	534	1238	2332	0.000105062	YML007W	YAP1	704	1654	2332	4.07985e-05	YML007W	YAP1	1015	2425	2332	6.76086e-06	6.76086e-06
YKL109W	HAP4	88	164	2332	4.6869e-05	YKL109W	HAP4	88	164	2332	4.6869e-05	YKL109W	HAP4	267	625	2332	0.0126751	YKL109W	HAP4	233	489	2332	1.09291e-05	YKL109W	HAP4	393	914	2332	0.00143531	YKL109W	HAP4	679	1633	2332	0.00156432	1.09291e-05
YKL015W	PUT3	33	66	2332	0.0369386	YKL015W	PUT3	33	66	2332	0.0369386	YKL015W	PUT3	142	321	2332	0.0178955	YKL015W	PUT3	33	66	2332	0.0369386	YKL015W	PUT3	142	321	2332	0.0178955	YKL015W	PUT3	427	955	2332	1.14648e-05	1.14648e-05
YLR256W	HAP1	79	179	2332	0.0683306	YLR256W	HAP1	79	179	2332	0.0683306	YLR256W	HAP1	299	695	2332	0.00539197	YLR256W	HAP1	184	423	2332	0.0166754	YLR256W	HAP1	374	871	2332	0.00212952	YLR256W	HAP1	744	1744	2332	1.40878e-05	1.40878e-05
YOR372C	NDD1	163	416	2332	0.402404	YOR372C	NDD1	163	416	2332	0.402404	YOR372C	NDD1	580	1422	2332	0.0232335	YOR372C	NDD1	766	1825	2332	0.00015415	YOR372C	NDD1	919	2193	2332	2.37299e-05	YOR372C	NDD1	1068	2612	2332	0.000490551	2.37299e-05
YJR060W	CBF1	111	250	2332	0.0299856	YJR060W	CBF1	111	250	2332	0.0299856	YJR060W	CBF1	502	1240	2332	0.0577031	YJR060W	CBF1	477	1108	2332	0.000345131	YJR060W	CBF1	658	1609	2332	0.0116361	YJR060W	CBF1	995	2388	2332	2.53559e-05	2.53559e-05
YPL042C	SSN3	0	0	2332	1	YPL042C	SSN3	409	950	2332	0.00100404	YPL042C	SSN3	896	2141	2332	4.33785e-05	YPL042C	SSN3	409	950	2332	0.00100404	YPL042C	SSN3	896	2141	2332	4.33785e-05	YPL042C	SSN3	896	2141	2332	4.33785e-05	4.33785e-05
YFR034C	PHO4	32	82	2332	0.503024	YFR034C	PHO4	32	82	2332	0.503024	YFR034C	PHO4	172	373	2332	0.00118891	YFR034C	PHO4	209	474	2332	0.00551611	YFR034C	PHO4	331	732	2332	4.52871e-05	YFR034C	PHO4	723	1712	2332	0.000105772	4.52871e-05
YOL089C	HAL9	7	13	2332	0.195515	YOL089C	HAL9	7	13	2332	0.195515	YOL089C	HAL9	79	157	2332	0.00151294	YOL089C	HAL9	7	13	2332	0.195515	YOL089C	HAL9	79	157	2332	0.00151294	YOL089C	HAL9	124	246	2332	7.11971e-05	7.11971e-05
YOR337W	TEA1	19	32	2332	0.0132215	YOR337W	TEA1	19	32	2332	0.0132215	YOR337W	TEA1	61	114	2332	0.000729179	YOR337W	TEA1	19	32	2332	0.0132215	YOR337W	TEA1	61	114	2332	0.000729179	YOR337W	TEA1	238	512	2332	7.25804e-05	7.25804e-05
YMR043W	MCM1	93	224	2332	0.190312	YMR043W	MCM1	93	224	2332	0.190312	YMR043W	MCM1	404	957	2332	0.00573712	YMR043W	MCM1	589	1395	2332	0.000655564	YMR043W	MCM1	695	1638	2332	7.72425e-05	YMR043W	MCM1	893	2175	2332	0.00122752	7.72425e-05
YCR106W	RDS1	22	57	2332	0.544365	YCR106W	RDS1	22	57	2332	0.544365	YCR106W	RDS1	141	314	2332	0.0101731	YCR106W	RDS1	129	297	2332	0.0424257	YCR106W	RDS1	237	529	2332	0.00114607	YCR106W	RDS1	397	897	2332	7.86157e-05	7.86157e-05
YER040W	GLN3	67	135	2332	0.00508409	YER040W	GLN3	67	135	2332	0.00508409	YER040W	GLN3	158	328	2332	0.000156305	YER040W	GLN3	396	931	2332	0.00344623	YER040W	GLN3	472	1089	2332	0.000176032	YER040W	GLN3	557	1297	2332	0.000124731	0.000124731
MATA2	MATA2	19	45	2332	0.355401	MATA2	MATA2	19	45	2332	0.355401	MATA2	MATA2	52	101	2332	0.00508168	MATA2	MATA2	112	241	2332	0.00608435	MATA2	MATA2	143	293	2332	0.000150456	MATA2	MATA2	163	346	2332	0.000481234	0.000150456
YGR044C	RME1	22	60	2332	0.662013	YGR044C	RME1	22	60	2332	0.662013	YGR044C	RME1	71	168	2332	0.174554	YGR044C	RME1	22	61	2332	0.697519	YGR044C	RME1	71	169	2332	0.191463	YGR044C	RME1	241	524	2332	0.000152781	0.000152781
YOR358W	HAP5	12	23	2332	0.128742	YOR358W	HAP5	12	23	2332	0.128742	YOR358W	HAP5	83	169	2332	0.00284185	YOR358W	HAP5	12	23	2332	0.128742	YOR358W	HAP5	83	169	2332	0.00284185	YOR358W	HAP5	128	259	2332	0.000168654	0.000168654
YGR040W	KSS1	27	40	2332	0.000184317	YGR040W	KSS1	262	634	2332	0.0670398	YGR040W	KSS1	639	1581	2332	0.0367717	YGR040W	KSS1	262	634	2332	0.0670398	YGR040W	KSS1	639	1581	2332	0.0367717	YGR040W	KSS1	672	1655	2332	0.0211747	0.000184317
YKL062W	MSN4	73	148	2332	0.00432019	YKL062W	MSN4	73	148	2332	0.00432019	YKL062W	MSN4	118	237	2332	0.000205049	YKL062W	MSN4	422	1043	2332	0.0818522	YKL062W	MSN4	451	1107	2332	0.0487368	YKL062W	MSN4	489	1202	2332	0.0445574	0.000205049
YHR084W	STE12	209	518	2332	0.195791	YHR084W	STE12	209	518	2332	0.195791	YHR084W	STE12	628	1549	2332	0.0299918	YHR084W	STE12	871	2112	2332	0.000753892	YHR084W	STE12	1054	2565	2332	0.00021439	YHR084W	STE12	1270	3129	2332	0.000306512	0.00021439
YNL314W	DAL82	39	91	2332	0.225056	YNL314W	DAL82	39	91	2332	0.225056	YNL314W	DAL82	55	124	2332	0.104391	YNL314W	DAL82	162	340	2332	0.000254943	YNL314W	DAL82	175	370	2332	0.000232782	YNL314W	DAL82	180	393	2332	0.00135776	0.000232782
YEL009C	GCN4	86	166	2332	0.000284271	YEL009C	GCN4	86	166	2332	0.000284271	YEL009C	GCN4	205	451	2332	0.00103261	YEL009C	GCN4	86	166	2332	0.000284271	YEL009C	GCN4	205	451	2332	0.00103261	YEL009C	GCN4	313	715	2332	0.00122813	0.000284271
YNL309W	STB1	34	76	2332	0.157276	YNL309W	STB1	34	76	2332	0.157276	YNL309W	STB1	190	474	2332	0.244968	YNL309W	STB1	119	241	2332	0.000296938	YNL309W	STB1	271	633	2332	0.0106609	YNL309W	STB1	648	1545	2332	0.000734615	0.000296938
YGL071W	AFT1	81	176	2332	0.0233733	YGL071W	AFT1	81	176	2332	0.0233733	YGL071W	AFT1	206	462	2332	0.00316457	YGL071W	AFT1	480	1118	2332	0.000442918	YGL071W	AFT1	538	1260	2332	0.000343747	YGL071W	AFT1	739	1780	2332	0.0010494	0.000343747
YML027W	YOX1	24	56	2332	0.293906	YML027W	YOX1	24	56	2332	0.293906	YML027W	YOX1	95	199	2332	0.00434289	YML027W	YOX1	24	57	2332	0.332466	YML027W	YOX1	95	200	2332	0.00520117	YML027W	YOX1	138	286	2332	0.000370037	0.000370037
YDR207C	UME6	110	235	2332	0.00495719	YDR207C	UME6	110	235	2332	0.00495719	YDR207C	UME6	420	987	2332	0.00245878	YDR207C	UME6	486	1178	2332	0.0167088	YDR207C	UME6	678	1632	2332	0.00175598	YDR207C	UME6	910	2203	2332	0.000388334	0.000388334
YMR016C	SOK2	16	39	2332	0.431735	YMR016C	SOK2	16	39	2332	0.431735	YMR016C	SOK2	89	188	2332	0.00749738	YMR016C	SOK2	16	40	2332	0.482105	YMR016C	SOK2	89	189	2332	0.00891777	YMR016C	SOK2	134	277	2332	0.000391497	0.000391497
MAL63	MAL63	18	48	2332	0.610677	MAL63	MAL63	18	48	2332	0.610677	MAL63	MAL63	345	784	2332	0.000425763	MAL63	MAL63	104	214	2332	0.00140579	MAL63	MAL63	345	784	2332	0.000425763	MAL63	MAL63	665	1584	2332	0.000530397	0.000425763
YDL020C	RPN4	73	211	2332	0.896447	YDL020C	RPN4	73	211	2332	0.896447	YDL020C	RPN4	325	804	2332	0.122418	YDL020C	RPN4	251	601	2332	0.0461623	YDL020C	RPN4	376	909	2332	0.0298734	YDL020C	RPN4	673	1604	2332	0.000521331	0.000521331
YOR344C	TYE7	43	105	2332	0.335223	YOR344C	TYE7	43	105	2332	0.335223	YOR344C	TYE7	316	791	2332	0.195089	YOR344C	TYE7	224	534	2332	0.0481783	YOR344C	TYE7	465	1153	2332	0.0833068	YOR344C	TYE7	650	1551	2332	0.000794095	0.000794095
YER111C	SWI4	118	264	2332	0.0207461	YER111C	SWI4	118	264	2332	0.0207461	YER111C	SWI4	375	908	2332	0.033008	YER111C	SWI4	416	990	2332	0.00726374	YER111C	SWI4	539	1295	2332	0.00518211	YER111C	SWI4	887	2154	2332	0.00081668	0.00081668
YNL068C	FKH2	138	346	2332	0.311847	YNL068C	FKH2	138	346	2332	0.311847	YNL068C	FKH2	500	1209	2332	0.0124781	YNL068C	FKH2	532	1319	2332	0.0651543	YNL068C	FKH2	711	1749	2332	0.0154014	YNL068C	FKH2	971	2374	2332	0.00113573	0.00113573
YPL202C	AFT2	51	110	2332	0.0545787	YPL202C	AFT2	51	110	2332	0.0545787	YPL202C	AFT2	137	330	2332	0.136026	YPL202C	AFT2	187	411	2332	0.00161602	YPL202C	AFT2	269	620	2332	0.00490986	YPL202C	AFT2	532	1259	2332	0.00121068	0.00121068
YLR451W	LEU3	32	55	2332	0.00232217	YLR451W	LEU3	32	55	2332	0.00232217	YLR451W	LEU3	150	326	2332	0.00268247	YLR451W	LEU3	32	56	2332	0.00344315	YLR451W	LEU3	150	327	2332	0.00310883	YLR451W	LEU3	368	853	2332	0.00157425	0.00157425
YLR182W	SWI6	176	414	2332	0.0465119	YLR182W	SWI6	176	414	2332	0.0465119	YLR182W	SWI6	539	1349	2332	0.112561	YLR182W	SWI6	677	1682	2332	0.0442838	YLR182W	SWI6	805	2025	2332	0.0821595	YLR182W	SWI6	1117	2758	2332	0.0018867	0.0018867
YMR037C	MSN2	79	187	2332	0.160379	YMR037C	MSN2	79	187	2332	0.160379	YMR037C	MSN2	256	592	2332	0.00734673	YMR037C	MSN2	310	749	2332	0.0454391	YMR037C	MSN2	451	1075	2332	0.00583174	YMR037C	MSN2	649	1562	2332	0.00227893	0.00227893
YOL028C	YAP7	70	161	2332	0.10921	YOL028C	YAP7	70	161	2332	0.10921	YOL028C	YAP7	282	688	2332	0.0837208	YOL028C	YAP7	335	821	2332	0.0781053	YOL028C	YAP7	505	1256	2332	0.086608	YOL028C	YAP7	787	1914	2332	0.00246395	0.00246395
YGL131C	SNT2	36	79	2332	0.118901	YGL131C	SNT2	36	79	2332	0.118901	YGL131C	SNT2	192	462	2332	0.0880247	YGL131C	SNT2	281	673	2332	0.0365627	YGL131C	SNT2	387	935	2332	0.0266148	YGL131C	SNT2	491	1167	2332	0.00299191	0.00299191
YGL073W	HSF1	60	120	2332	0.0063406	YGL073W	HSF1	60	120	2332	0.0063406	YGL073W	HSF1	165	406	2332	0.193445	YGL073W	HSF1	61	121	2332	0.00471379	YGL073W	HSF1	166	407	2332	0.176505	YGL073W	HSF1	449	1087	2332	0.0197501	0.00471379
YDL056W	MBP1	155	378	2332	0.163793	YDL056W	MBP1	155	378	2332	0.163793	YDL056W	MBP1	409	1030	2332	0.200508	YDL056W	MBP1	605	1466	2332	0.00684994	YDL056W	MBP1	744	1850	2332	0.0368198	YDL056W	MBP1	894	2216	2332	0.0136083	0.00684994
YNL216W	RAP1	73	179	2332	0.286905	YNL216W	RAP1	73	179	2332	0.286905	YNL216W	RAP1	232	535	2332	0.00906931	YNL216W	RAP1	74	180	2332	0.255933	YNL216W	RAP1	233	536	2332	0.0078176	YNL216W	RAP1	554	1342	2332	0.00976154	0.0078176
YPR104C	FHL1	137	337	2332	0.2179	YPR104C	FHL1	137	337	2332	0.2179	YPR104C	FHL1	256	603	2332	0.0201559	YPR104C	FHL1	203	486	2332	0.0678535	YPR104C	FHL1	308	724	2332	0.00987973	YPR104C	FHL1	612	1486	2332	0.00795162	0.00795162
YML051W	GAL80	20	33	2332	0.00815996	YML051W	GAL80	20	33	2332	0.00815996	YML051W	GAL80	42	112	2332	0.62209	YML051W	GAL80	20	33	2332	0.00815996	YML051W	GAL80	42	112	2332	0.62209	YML051W	GAL80	58	155	2332	0.640006	0.00815996
YGL237C	HAP2	28	50	2332	0.00877463	YGL237C	HAP2	28	50	2332	0.00877463	YGL237C	HAP2	52	112	2332	0.0512976	YGL237C	HAP2	28	50	2332	0.00877463	YGL237C	HAP2	52	112	2332	0.0512976	YGL237C	HAP2	115	278	2332	0.172897	0.00877463
YIR023W	DAL81	41	79	2332	0.0101784	YIR023W	DAL81	41	79	2332	0.0101784	YIR023W	DAL81	46	91	2332	0.0123158	YIR023W	DAL81	41	79	2332	0.0101784	YIR023W	DAL81	46	91	2332	0.0123158	YIR023W	DAL81	46	92	2332	0.0156173	0.0101784
YMR019W	STB4	52	142	2332	0.708419	YMR019W	STB4	52	142	2332	0.708419	YMR019W	STB4	52	142	2332	0.708419	YMR019W	STB4	162	366	2332	0.0116656	YMR019W	STB4	162	366	2332	0.0116656	YMR019W	STB4	162	366	2332	0.0116656	0.0116656
YPL248C	GAL4	25	69	2332	0.693772	YPL248C	GAL4	25	69	2332	0.693772	YPL248C	GAL4	38	94	2332	0.387137	YPL248C	GAL4	131	296	2332	0.0219942	YPL248C	GAL4	143	320	2332	0.0118023	YPL248C	GAL4	147	337	2332	0.0273997	0.0118023
YPL049C	DIG1	119	290	2332	0.198213	YPL049C	DIG1	119	290	2332	0.198213	YPL049C	DIG1	401	1012	2332	0.220589	YPL049C	DIG1	593	1445	2332	0.0126822	YPL049C	DIG1	655	1602	2332	0.0121015	YPL049C	DIG1	1037	2590	2332	0.0179462	0.0121015
YDR253C	MET32	53	137	2332	0.514835	YDR253C	MET32	53	137	2332	0.514835	YDR253C	MET32	103	283	2332	0.78999	YDR253C	MET32	74	184	2332	0.339628	YDR253C	MET32	124	330	2332	0.65909	YDR253C	MET32	307	726	2332	0.0144234	0.0144234
MATA1	MATA1	8	27	2332	0.87575	MATA1	MATA1	8	27	2332	0.87575	MATA1	MATA1	46	117	2332	0.462526	MATA1	MATA1	140	322	2332	0.0344387	MATA1	MATA1	174	403	2332	0.0265102	MATA1	MATA1	189	434	2332	0.0146122	0.0146122
YDR421W	ARO80	15	30	2332	0.134093	YDR421W	ARO80	15	30	2332	0.134093	YDR421W	ARO80	33	75	2332	0.192829	YDR421W	ARO80	67	141	2332	0.0169671	YDR421W	ARO80	85	184	2332	0.0184889	YDR421W	ARO80	86	185	2332	0.0148775	0.0148775
YDR451C	YHP1	6	7	2332	0.0152269	YDR451C	YHP1	6	7	2332	0.0152269	YDR451C	YHP1	6	7	2332	0.0152269	YDR451C	YHP1	6	7	2332	0.0152269	YDR451C	YHP1	6	7	2332	0.0152269	YDR451C	YHP1	6	8	2332	0.0410423	0.0152269
YDR123C	INO2	31	59	2332	0.0192492	YDR123C	INO2	31	59	2332	0.0192492	YDR123C	INO2	104	268	2332	0.481953	YDR123C	INO2	246	596	2332	0.0779559	YDR123C	INO2	256	622	2332	0.0820184	YDR123C	INO2	272	674	2332	0.156746	0.0192492
YJL089W	SIP4	33	65	2332	0.0289124	YJL089W	SIP4	33	65	2332	0.0289124	YJL089W	SIP4	33	65	2332	0.0289124	YJL089W	SIP4	33	65	2332	0.0289124	YJL089W	SIP4	33	65	2332	0.0289124	YJL089W	SIP4	34	66	2332	0.0208862	0.0208862
YBR083W	TEC1	16	41	2332	0.531676	YBR083W	TEC1	16	41	2332	0.531676	YBR083W	TEC1	250	589	2332	0.0217937	YBR083W	TEC1	290	755	2332	0.536726	YBR083W	TEC1	325	808	2332	0.148822	YBR083W	TEC1	641	1584	2332	0.0329619	0.0217937
YDR026C		46	109	2332	0.240257	YDR026C		46	109	2332	0.240257	YDR026C		74	159	2332	0.0220226	YDR026C		158	429	2332	0.784667	YDR026C		184	476	2332	0.489511	YDR026C		204	528	2332	0.490783	0.0220226
YDR310C	SUM1	41	108	2332	0.582567	YDR310C	SUM1	41	108	2332	0.582567	YDR310C	SUM1	71	191	2332	0.67523	YDR310C	SUM1	148	338	2332	0.0234242	YDR310C	SUM1	174	417	2332	0.0888108	YDR310C	SUM1	240	568	2332	0.0301279	0.0234242
YBR049C	REB1	118	307	2332	0.531823	YBR049C	REB1	118	307	2332	0.531823	YBR049C	REB1	287	699	2332	0.0758067	YBR049C	REB1	461	1130	2332	0.042589	YBR049C	REB1	528	1297	2332	0.0352589	YBR049C	REB1	722	1789	2332	0.029271	0.029271
YPR199C	ARR1	10	16	2332	0.0447508	YPR199C	ARR1	10	16	2332	0.0447508	YPR199C	ARR1	10	16	2332	0.0447508	YPR199C	ARR1	183	428	2332	0.034496	YPR199C	ARR1	183	428	2332	0.034496	YPR199C	ARR1	183	428	2332	0.034496	0.034496
YPL038W	MET31	37	96	2332	0.535674	YPL038W	MET31	37	96	2332	0.535674	YPL038W	MET31	95	241	2332	0.40678	YPL038W	MET31	61	146	2332	0.229325	YPL038W	MET31	116	288	2332	0.282398	YPL038W	MET31	250	595	2332	0.0354618	0.0354618
YJR147W	HMS2	4	18	2332	0.957082	YJR147W	HMS2	4	18	2332	0.957082	YJR147W	HMS2	20	61	2332	0.854383	YJR147W	HMS2	4	18	2332	0.957082	YJR147W	HMS2	20	61	2332	0.854383	YJR147W	HMS2	94	211	2332	0.0394824	0.0394824
YKR034W	DAL80	1	5	2332	0.912119	YKR034W	DAL80	1	5	2332	0.912119	YKR034W	DAL80	32	64	2332	0.0395282	YKR034W	DAL80	1	5	2332	0.912119	YKR034W	DAL80	32	64	2332	0.0395282	YKR034W	DAL80	106	273	2332	0.478316	0.0395282
YLR131C	ACE2	123	308	2332	0.317763	YLR131C	ACE2	123	308	2332	0.317763	YLR131C	ACE2	260	655	2332	0.266363	YLR131C	ACE2	384	973	2332	0.261053	YLR131C	ACE2	479	1199	2332	0.131807	YLR131C	ACE2	684	1700	2332	0.044416	0.044416
YIR018W	YAP5	8	20	2332	0.529463	YIR018W	YAP5	8	20	2332	0.529463	YIR018W	YAP5	8	20	2332	0.529463	YIR018W	YAP5	183	433	2332	0.0533135	YIR018W	YAP5	183	433	2332	0.0533135	YIR018W	YAP5	183	433	2332	0.0533135	0.0533135
YGL013C	PDR1	39	98	2332	0.433122	YGL013C	PDR1	39	98	2332	0.433122	YGL013C	PDR1	126	332	2332	0.604787	YGL013C	PDR1	39	98	2332	0.433122	YGL013C	PDR1	126	332	2332	0.604787	YGL013C	PDR1	370	904	2332	0.0562754	0.0562754
YHL027W	RIM101	14	25	2332	0.0569861	YHL027W	RIM101	14	25	2332	0.0569861	YHL027W	RIM101	16	31	2332	0.0947908	YHL027W	RIM101	46	107	2332	0.193648	YHL027W	RIM101	48	113	2332	0.21708	YHL027W	RIM101	48	114	2332	0.2405	0.0569861
YOR032C	HMS1	3	3	2332	0.0570255	YOR032C	HMS1	3	3	2332	0.0570255	YOR032C	HMS1	3	3	2332	0.0570255	YOR032C	HMS1	70	162	2332	0.12204	YOR032C	HMS1	70	162	2332	0.12204	YOR032C	HMS1	70	162	2332	0.12204	0.0570255
YHL009C	YAP3	7	16	2332	0.423328	YHL009C	YAP3	7	16	2332	0.423328	YHL009C	YAP3	7	16	2332	0.423328	YHL009C	YAP3	181	429	2332	0.057801	YHL009C	YAP3	181	429	2332	0.057801	YHL009C	YAP3	181	429	2332	0.057801	0.057801
YDR463W	STP1	52	113	2332	0.0603768	YDR463W	STP1	52	113	2332	0.0603768	YDR463W	STP1	141	358	2332	0.381326	YDR463W	STP1	146	345	2332	0.0749359	YDR463W	STP1	231	582	2332	0.281814	YDR463W	STP1	260	657	2332	0.288481	0.0603768
YPL139C	UME1	36	80	2332	0.138803	YPL139C	UME1	36	80	2332	0.138803	YPL139C	UME1	53	116	2332	0.0664479	YPL139C	UME1	276	693	2332	0.235169	YPL139C	UME1	292	727	2332	0.172932	YPL139C	UME1	301	748	2332	0.157616	0.0664479
YBL021C	HAP3	10	17	2332	0.0719237	YBL021C	HAP3	10	17	2332	0.0719237	YBL021C	HAP3	10	17	2332	0.0719237	YBL021C	HAP3	10	17	2332	0.0719237	YBL021C	HAP3	10	17	2332	0.0719237	YBL021C	HAP3	10	18	2332	0.107468	0.0719237
YDL170W	UGA3	19	37	2332	0.0760707	YDL170W	UGA3	19	37	2332	0.0760707	YDL170W	UGA3	29	75	2332	0.532156	YDL170W	UGA3	19	37	2332	0.0760707	YDL170W	UGA3	29	75	2332	0.532156	YDL170W	UGA3	89	234	2332	0.584512	0.0760707
YER169W	RPH1	31	65	2332	0.0813992	YER169W	RPH1	31	65	2332	0.0813992	YER169W	RPH1	31	65	2332	0.0813992	YER169W	RPH1	31	66	2332	0.0986272	YER169W	RPH1	31	66	2332	0.0986272	YER169W	RPH1	31	66	2332	0.0986272	0.0813992
YPL089C	RLM1	18	47	2332	0.566606	YPL089C	RLM1	18	47	2332	0.566606	YPL089C	RLM1	18	47	2332	0.566606	YPL089C	RLM1	442	1094	2332	0.0819759	YPL089C	RLM1	442	1094	2332	0.0819759	YPL089C	RLM1	442	1094	2332	0.0819759	0.0819759
YDR423C	CAD1	36	77	2332	0.084797	YDR423C	CAD1	36	77	2332	0.084797	YDR423C	CAD1	51	130	2332	0.464784	YDR423C	CAD1	36	78	2332	0.100904	YDR423C	CAD1	51	131	2332	0.492717	YDR423C	CAD1	98	245	2332	0.333954	0.084797
YML099C	ARG81	11	20	2332	0.100059	YML099C	ARG81	11	20	2332	0.100059	YML099C	ARG81	11	20	2332	0.100059	YML099C	ARG81	11	20	2332	0.100059	YML099C	ARG81	11	20	2332	0.100059	YML099C	ARG81	11	20	2332	0.100059	0.100059
YFL031W	HAC1	22	55	2332	0.459908	YFL031W	HAC1	22	55	2332	0.459908	YFL031W	HAC1	95	263	2332	0.809055	YFL031W	HAC1	23	56	2332	0.394122	YFL031W	HAC1	96	264	2332	0.78601	YFL031W	HAC1	345	852	2332	0.105658	0.105658
YMR070W	MOT3	6	10	2332	0.142081	YMR070W	MOT3	6	10	2332	0.142081	YMR070W	MOT3	6	10	2332	0.142081	YMR070W	MOT3	224	551	2332	0.148494	YMR070W	MOT3	224	551	2332	0.148494	YMR070W	MOT3	224	551	2332	0.148494	0.142081
YPL075W	GCR1	15	54	2332	0.963878	YPL075W	GCR1	15	54	2332	0.963878	YPL075W	GCR1	85	215	2332	0.401064	YPL075W	GCR1	15	54	2332	0.963878	YPL075W	GCR1	85	215	2332	0.401064	YPL075W	GCR1	297	737	2332	0.151599	0.151599
YNL103W	MET4	34	76	2332	0.157276	YNL103W	MET4	34	76	2332	0.157276	YNL103W	MET4	83	204	2332	0.28005	YNL103W	MET4	34	76	2332	0.157276	YNL103W	MET4	83	204	2332	0.28005	YNL103W	MET4	124	331	2332	0.675185	0.157276
YGL209W	MIG2	2	3	2332	0.330528	YGL209W	MIG2	2	3	2332	0.330528	YGL209W	MIG2	2	3	2332	0.330528	YGL209W	MIG2	2	3	2332	0.330528	YGL209W	MIG2	2	3	2332	0.330528	YGL209W	MIG2	3	4	2332	0.162288	0.162288
YBL005W	PDR3	18	39	2332	0.204983	YBL005W	PDR3	18	39	2332	0.204983	YBL005W	PDR3	29	65	2332	0.186119	YBL005W	PDR3	18	39	2332	0.204983	YBL005W	PDR3	29	65	2332	0.186119	YBL005W	PDR3	29	65	2332	0.186119	0.186119
YKL020C	SPT23	14	30	2332	0.229895	YKL020C	SPT23	14	30	2332	0.229895	YKL020C	SPT23	14	30	2332	0.229895	YKL020C	SPT23	14	30	2332	0.229895	YKL020C	SPT23	14	30	2332	0.229895	YKL020C	SPT23	14	31	2332	0.278448	0.229895
YAL051W	OAF1	4	7	2332	0.261239	YAL051W	OAF1	4	7	2332	0.261239	YAL051W	OAF1	4	7	2332	0.261239	YAL051W	OAF1	4	7	2332	0.261239	YAL051W	OAF1	4	7	2332	0.261239	YAL051W	OAF1	4	8	2332	0.371296	0.261239
YJL056C	ZAP1	22	62	2332	0.730805	YJL056C	ZAP1	22	62	2332	0.730805	YJL056C	ZAP1	54	130	2332	0.263616	YJL056C	ZAP1	22	62	2332	0.730805	YJL056C	ZAP1	54	130	2332	0.263616	YJL056C	ZAP1	54	130	2332	0.263616	0.263616
YNL199C	GCR2	18	41	2332	0.287753	YNL199C	GCR2	18	41	2332	0.287753	YNL199C	GCR2	18	41	2332	0.287753	YNL199C	GCR2	18	42	2332	0.332736	YNL199C	GCR2	18	42	2332	0.332736	YNL199C	GCR2	18	42	2332	0.332736	0.287753
YIL131C	FKH1	39	114	2332	0.852772	YIL131C	FKH1	39	114	2332	0.852772	YIL131C	FKH1	153	406	2332	0.655308	YIL131C	FKH1	191	492	2332	0.457388	YIL131C	FKH1	286	741	2332	0.492374	YIL131C	FKH1	374	953	2332	0.315938	0.315938
YML113W	DAT1	2	3	2332	0.330528	YML113W	DAT1	2	3	2332	0.330528	YML113W	DAT1	2	3	2332	0.330528	YML113W	DAT1	2	3	2332	0.330528	YML113W	DAT1	2	3	2332	0.330528	YML113W	DAT1	2	4	2332	0.498767	0.330528
YMR053C	STB2	2	3	2332	0.330528	YMR053C	STB2	2	3	2332	0.330528	YMR053C	STB2	2	3	2332	0.330528	YMR053C	STB2	2	3	2332	0.330528	YMR053C	STB2	2	3	2332	0.330528	YMR053C	STB2	2	4	2332	0.498767	0.330528
YBL103C	RTG3	18	42	2332	0.332736	YBL103C	RTG3	18	42	2332	0.332736	YBL103C	RTG3	18	42	2332	0.332736	YBL103C	RTG3	18	43	2332	0.379234	YBL103C	RTG3	18	43	2332	0.379234	YBL103C	RTG3	18	43	2332	0.379234	0.332736
YBR182C	SMP1	45	111	2332	0.361869	YBR182C	SMP1	45	111	2332	0.361869	YBR182C	SMP1	50	123	2332	0.34203	YBR182C	SMP1	45	111	2332	0.361869	YBR182C	SMP1	50	123	2332	0.34203	YBR182C	SMP1	50	123	2332	0.34203	0.34203
YOL067C	RTG1	7	15	2332	0.344257	YOL067C	RTG1	7	15	2332	0.344257	YOL067C	RTG1	9	20	2332	0.351153	YOL067C	RTG1	7	16	2332	0.423328	YOL067C	RTG1	9	21	2332	0.419795	YOL067C	RTG1	9	21	2332	0.419795	0.344257
YMR021C	MAC1	15	46	2332	0.83545	YMR021C	MAC1	15	46	2332	0.83545	YMR021C	MAC1	35	94	2332	0.638324	YMR021C	MAC1	152	385	2332	0.360473	YMR021C	MAC1	169	429	2332	0.36474	YMR021C	MAC1	169	429	2332	0.36474	0.360473
YGL192W	IME4	12	28	2332	0.384686	YGL192W	IME4	12	28	2332	0.384686	YGL192W	IME4	12	28	2332	0.384686	YGL192W	IME4	12	28	2332	0.384686	YGL192W	IME4	12	28	2332	0.384686	YGL192W	IME4	12	29	2332	0.443476	0.384686
YOL108C	INO4	26	64	2332	0.408681	YOL108C	INO4	26	64	2332	0.408681	YOL108C	INO4	88	245	2332	0.819714	YOL108C	INO4	26	64	2332	0.408681	YOL108C	INO4	88	245	2332	0.819714	YOL108C	INO4	111	308	2332	0.834297	0.408681
YGR097W	ASK10	5	11	2332	0.425896	YGR097W	ASK10	5	11	2332	0.425896	YGR097W	ASK10	5	11	2332	0.425896	YGR097W	ASK10	5	11	2332	0.425896	YGR097W	ASK10	5	11	2332	0.425896	YGR097W	ASK10	5	12	2332	0.518872	0.425896
YNL139C	THO2	18	46	2332	0.520864	YNL139C	THO2	18	46	2332	0.520864	YNL139C	THO2	19	47	2332	0.447168	YNL139C	THO2	18	46	2332	0.520864	YNL139C	THO2	19	47	2332	0.447168	YNL139C	THO2	19	47	2332	0.447168	0.447168
YOR230W	WTM1	2	4	2332	0.498767	YOR230W	WTM1	2	4	2332	0.498767	YOR230W	WTM1	2	4	2332	0.498767	YOR230W	WTM1	2	4	2332	0.498767	YOR230W	WTM1	2	4	2332	0.498767	YOR230W	WTM1	2	5	2332	0.636739	0.498767
YNL312W	RFA2	16	41	2332	0.531676	YNL312W	RFA2	16	41	2332	0.531676	YNL312W	RFA2	16	41	2332	0.531676	YNL312W	RFA2	16	41	2332	0.531676	YNL312W	RFA2	16	41	2332	0.531676	YNL312W	RFA2	16	42	2332	0.579752	0.531676
YDR146C	SWI5	62	181	2332	0.898587	YDR146C	SWI5	62	181	2332	0.898587	YDR146C	SWI5	86	245	2332	0.88204	YDR146C	SWI5	93	260	2332	0.838999	YDR146C	SWI5	117	323	2332	0.821967	YDR146C	SWI5	134	350	2332	0.554889	0.554889
YER068W	MOT2	19	52	2332	0.66485	YER068W	MOT2	19	52	2332	0.66485	YER068W	MOT2	44	115	2332	0.556869	YER068W	MOT2	19	52	2332	0.66485	YER068W	MOT2	44	115	2332	0.556869	YER068W	MOT2	46	121	2332	0.578535	0.556869
YLR176C	RFX1	21	55	2332	0.57046	YLR176C	RFX1	21	55	2332	0.57046	YLR176C	RFX1	21	55	2332	0.57046	YLR176C	RFX1	21	55	2332	0.57046	YLR176C	RFX1	21	55	2332	0.57046	YLR176C	RFX1	21	56	2332	0.611251	0.57046
YKL185W	ASH1	4	10	2332	0.579556	YKL185W	ASH1	4	10	2332	0.579556	YKL185W	ASH1	4	10	2332	0.579556	YKL185W	ASH1	4	10	2332	0.579556	YKL185W	ASH1	4	10	2332	0.579556	YKL185W	ASH1	4	11	2332	0.667362	0.579556
YBR297W	MAL33	3	9	2332	0.739142	YBR297W	MAL33	3	9	2332	0.739142	YBR297W	MAL33	3	9	2332	0.739142	YBR297W	MAL33	3	9	2332	0.739142	YBR297W	MAL33	3	9	2332	0.739142	YBR297W	MAL33	4	10	2332	0.579556	0.579556
YKR099W	BAS1	54	143	2332	0.604346	YKR099W	BAS1	54	143	2332	0.604346	YKR099W	BAS1	71	188	2332	0.610782	YKR099W	BAS1	54	143	2332	0.604346	YKR099W	BAS1	71	188	2332	0.610782	YKR099W	BAS1	71	189	2332	0.632806	0.604346
YHR178W	STB5	25	67	2332	0.62483	YHR178W	STB5	25	67	2332	0.62483	YHR178W	STB5	27	72	2332	0.613594	YHR178W	STB5	25	67	2332	0.62483	YHR178W	STB5	27	72	2332	0.613594	YHR178W	STB5	27	72	2332	0.613594	0.613594
YGL254W	FZF1	2	5	2332	0.636739	YGL254W	FZF1	2	5	2332	0.636739	YGL254W	FZF1	2	5	2332	0.636739	YGL254W	FZF1	2	5	2332	0.636739	YGL254W	FZF1	2	5	2332	0.636739	YGL254W	FZF1	2	6	2332	0.742805	0.636739
YKL032C	IXR1	0	2	2332	1	YKL032C	IXR1	0	2	2332	1	YKL032C	IXR1	0	2	2332	1	YKL032C	IXR1	16	44	2332	0.669172	YKL032C	IXR1	16	44	2332	0.669172	YKL032C	IXR1	16	44	2332	0.669172	0.669172
YBL008W	HIR1	10	28	2332	0.686426	YBL008W	HIR1	10	28	2332	0.686426	YBL008W	HIR1	10	28	2332	0.686426	YBL008W	HIR1	10	28	2332	0.686426	YBL008W	HIR1	10	28	2332	0.686426	YBL008W	HIR1	10	29	2332	0.734653	0.686426
YBR240C	THI2	22	64	2332	0.790268	YBR240C	THI2	22	64	2332	0.790268	YBR240C	THI2	24	67	2332	0.716581	YBR240C	THI2	49	138	2332	0.793122	YBR240C	THI2	51	141	2332	0.745126	YBR240C	THI2	51	141	2332	0.745126	0.716581
YDR216W	ADR1	6	19	2332	0.802577	YDR216W	ADR1	6	19	2332	0.802577	YDR216W	ADR1	9	28	2332	0.811593	YDR216W	ADR1	6	19	2332	0.802577	YDR216W	ADR1	9	28	2332	0.811593	YDR216W	ADR1	10	29	2332	0.734653	0.734653
YPL177C	CUP9	2	6	2332	0.742805	YPL177C	CUP9	2	6	2332	0.742805	YPL177C	CUP9	2	6	2332	0.742805	YPL177C	CUP9	2	6	2332	0.742805	YPL177C	CUP9	2	6	2332	0.742805	YPL177C	CUP9	2	7	2332	0.821074	0.742805
YHL020C	OPI1	6	20	2332	0.844525	YHL020C	OPI1	6	20	2332	0.844525	YHL020C	OPI1	6	20	2332	0.844525	YHL020C	OPI1	7	21	2332	0.758572	YHL020C	OPI1	7	21	2332	0.758572	YHL020C	OPI1	7	21	2332	0.758572	0.758572
YOR162C	YRR1	1	3	2332	0.767474	YOR162C	YRR1	1	3	2332	0.767474	YOR162C	YRR1	1	3	2332	0.767474	YOR162C	YRR1	1	3	2332	0.767474	YOR162C	YRR1	1	3	2332	0.767474	YOR162C	YRR1	1	4	2332	0.857043	0.767474
YER161C	SPT2	1	3	2332	0.767474	YER161C	SPT2	1	3	2332	0.767474	YER161C	SPT2	1	3	2332	0.767474	YER161C	SPT2	1	3	2332	0.767474	YER161C	SPT2	1	3	2332	0.767474	YER161C	SPT2	1	4	2332	0.857043	0.767474
YFL021W	GAT1	8	33	2332	0.972467	YFL021W	GAT1	8	33	2332	0.972467	YFL021W	GAT1	71	196	2332	0.769703	YFL021W	GAT1	8	34	2332	0.979106	YFL021W	GAT1	71	197	2332	0.786358	YFL021W	GAT1	71	197	2332	0.786358	0.769703
YGL166W	CUP2	8	25	2332	0.808047	YGL166W	CUP2	8	25	2332	0.808047	YGL166W	CUP2	8	25	2332	0.808047	YGL166W	CUP2	8	25	2332	0.808047	YGL166W	CUP2	8	25	2332	0.808047	YGL166W	CUP2	8	26	2332	0.84482	0.808047
YNL167C	SKO1	2	9	2332	0.916672	YNL167C	SKO1	2	9	2332	0.916672	YNL167C	SKO1	4	14	2332	0.851129	YNL167C	SKO1	118	335	2332	0.908117	YNL167C	SKO1	119	337	2332	0.902974	YNL167C	SKO1	119	337	2332	0.902974	0.851129
YJL110C	GZF3	1	4	2332	0.857043	YJL110C	GZF3	1	4	2332	0.857043	YJL110C	GZF3	1	4	2332	0.857043	YJL110C	GZF3	1	4	2332	0.857043	YJL110C	GZF3	1	4	2332	0.857043	YJL110C	GZF3	1	5	2332	0.912119	0.857043
YLR014C	PPR1	3	23	2332	0.998429	YLR014C	PPR1	3	23	2332	0.998429	YLR014C	PPR1	46	136	2332	0.890023	YLR014C	PPR1	3	23	2332	0.998429	YLR014C	PPR1	46	136	2332	0.890023	YLR014C	PPR1	77	219	2332	0.865849	0.865849
YGR249W	MGA1	1	5	2332	0.912119	YGR249W	MGA1	1	5	2332	0.912119	YGR249W	MGA1	1	5	2332	0.912119	YGR249W	MGA1	1	5	2332	0.912119	YGR249W	MGA1	1	5	2332	0.912119	YGR249W	MGA1	1	6	2332	0.945982	0.912119
YIL128W	MET18	1	5	2332	0.912119	YIL128W	MET18	1	5	2332	0.912119	YIL128W	MET18	1	5	2332	0.912119	YIL128W	MET18	1	5	2332	0.912119	YIL128W	MET18	1	5	2332	0.912119	YIL128W	MET18	1	6	2332	0.945982	0.912119
YLR403W	SFP1	40	122	2332	0.921058	YLR403W	SFP1	40	122	2332	0.921058	YLR403W	SFP1	44	140	2332	0.967561	YLR403W	SFP1	40	123	2332	0.9306	YLR403W	SFP1	44	141	2332	0.971868	YLR403W	SFP1	59	182	2332	0.964413	0.921058
YJR140C	HIR3	3	14	2332	0.949899	YJR140C	HIR3	3	14	2332	0.949899	YJR140C	HIR3	3	14	2332	0.949899	YJR140C	HIR3	3	14	2332	0.949899	YJR140C	HIR3	3	14	2332	0.949899	YJR140C	HIR3	3	15	2332	0.965074	0.949899
YOR038C	HIR2	1	11	2332	0.995268	YOR038C	HIR2	1	11	2332	0.995268	YOR038C	HIR2	1	11	2332	0.995268	YOR038C	HIR2	1	11	2332	0.995268	YOR038C	HIR2	1	11	2332	0.995268	YOR038C	HIR2	1	12	2332	0.997093	0.995268
YLR013W	GAT3	0	1	2332	1	YLR013W	GAT3	0	1	2332	1	YLR013W	GAT3	0	1	2332	1	YLR013W	GAT3	0	1	2332	1	YLR013W	GAT3	0	1	2332	1	YLR013W	GAT3	0	2	2332	1	1
YMR042W	ARG80	0	5	2332	1	YMR042W	ARG80	0	5	2332	1	YMR042W	ARG80	0	5	2332	1	YMR042W	ARG80	0	5	2332	1	YMR042W	ARG80	0	5	2332	1	YMR042W	ARG80	0	6	2332	1	1
YER028C	MIG3	0	1	2332	1	YER028C	MIG3	0	1	2332	1	YER028C	MIG3	0	1	2332	1	YER028C	MIG3	0	1	2332	1	YER028C	MIG3	0	1	2332	1	YER028C	MIG3	0	2	2332	1	1
