# Supplementary material for: TF-centered downstream gene set enrichment analysis: Inference of causal regulators by integrating TF-DNA interactions and protein post-translational modifications information
Source: BMC Bioinformatics. 2010 Dec 14;11(Suppl 11):S5. doi: 10.1186/1471-2105-11-S11-S5 (PMC3024863; doi:10.1186/1471-2105-11-S11-S5)
Supplement: Additional file 7 — Results on the expression data in the pheromone response. [file 1471-2105-11-S11-S5-S7.xls]

## Sheet: resultall
			Model I						Model II						Model III						Model IV						Model V						Model IV
orf	tfname	the number of overlap genes	the number of downstream genes	the number of DEGs	p_value			the number of overlap genes	the number of downstream genes	the number of DEGs	p_value			the number of overlap genes	the number of downstream genes	the number of DEGs	p_value			the number of overlap genes	the number of downstream genes	the number of DEGs	p_value			the number of overlap genes	the number of downstream genes	the number of DEGs	p_value			the number of overlap genes	the number of downstream genes	the number of DEGs	p_value	the miminum p_value
YLR182W	SWI6	138	426	1072	7.12645e-15	YLR182W	SWI6	138	426	1072	7.12645e-15	YLR182W	SWI6	365	1376	1072	5.80743e-22	YLR182W	SWI6	455	1718	1072	4.77071e-29	YLR182W	SWI6	512	2058	1072	3.66041e-26	YLR182W	SWI6	637	2794	1072	2.31877e-23	4.77071e-29
YGL071W	AFT1	37	179	1072	0.15379	YGL071W	AFT1	37	179	1072	0.15379	YGL071W	AFT1	134	479	1072	2.28792e-09	YGL071W	AFT1	304	1140	1072	4.65178e-18	YGL071W	AFT1	347	1285	1072	3.74199e-22	YGL071W	AFT1	474	1817	1072	6.78416e-29	6.78416e-29
YHR084W	STE12	177	535	1072	3.81529e-20	YHR084W	STE12	177	535	1072	3.81529e-20	YHR084W	STE12	401	1588	1072	4.92637e-20	YHR084W	STE12	534	2149	1072	1.0176e-27	YHR084W	STE12	606	2606	1072	4.57552e-24	YHR084W	STE12	694	3171	1072	5.64112e-21	1.0176e-27
YPL049C	DIG1	99	294	1072	5.27176e-12	YPL049C	DIG1	99	294	1072	5.27176e-12	YPL049C	DIG1	298	1043	1072	9.71385e-23	YPL049C	DIG1	391	1479	1072	1.3048e-23	YPL049C	DIG1	425	1637	1072	2.11277e-24	YPL049C	DIG1	602	2632	1072	1.46143e-21	2.11277e-24
YKL062W	MSN4	35	152	1072	0.0484729	YKL062W	MSN4	35	152	1072	0.0484729	YKL062W	MSN4	49	241	1072	0.140722	YKL062W	MSN4	304	1063	1072	2.42567e-23	YKL062W	MSN4	310	1127	1072	8.6423e-21	YKL062W	MSN4	327	1223	1072	7.37048e-20	2.42567e-23
YMR043W	MCM1	81	237	1072	2.25114e-10	YMR043W	MCM1	81	237	1072	2.25114e-10	YMR043W	MCM1	279	989	1072	3.40979e-20	YMR043W	MCM1	372	1430	1072	9.42101e-21	YMR043W	MCM1	425	1674	1072	3.87244e-22	YMR043W	MCM1	515	2215	1072	1.55727e-18	3.87244e-22
YBR083W	TEC1	22	44	1072	7.8388e-07	YBR083W	TEC1	22	44	1072	7.8388e-07	YBR083W	TEC1	195	608	1072	1.81916e-20	YBR083W	TEC1	236	785	1072	1.01733e-20	YBR083W	TEC1	249	839	1072	4.35502e-21	YBR083W	TEC1	406	1624	1072	1.93553e-19	4.35502e-21
YPL042C	SSN3	0	0	1072	1	YPL042C	SSN3	268	968	1072	4.60562e-18	YPL042C	SSN3	517	2178	1072	6.18905e-21	YPL042C	SSN3	268	968	1072	4.60562e-18	YPL042C	SSN3	517	2178	1072	6.18905e-21	YPL042C	SSN3	517	2178	1072	6.18905e-21	6.18905e-21
YER111C	SWI4	94	267	1072	1.01047e-12	YER111C	SWI4	94	267	1072	1.01047e-12	YER111C	SWI4	260	928	1072	3.12716e-18	YER111C	SWI4	286	1020	1072	2.5259e-20	YER111C	SWI4	350	1322	1072	1.04913e-20	YER111C	SWI4	502	2186	1072	1.36838e-16	1.04913e-20
YHR206W	SKN7	46	197	1072	0.0210927	YHR206W	SKN7	46	197	1072	0.0210927	YHR206W	SKN7	199	916	1072	0.000236216	YHR206W	SKN7	314	1183	1072	2.11813e-18	YHR206W	SKN7	405	1667	1072	7.05893e-17	YHR206W	SKN7	560	2417	1072	1.15097e-20	1.15097e-20
YOR372C	NDD1	123	417	1072	3.09945e-10	YOR372C	NDD1	123	417	1072	3.09945e-10	YOR372C	NDD1	366	1453	1072	1.13751e-17	YOR372C	NDD1	455	1856	1072	1.35944e-20	YOR372C	NDD1	515	2226	1072	5.25145e-18	YOR372C	NDD1	587	2647	1072	6.63007e-17	1.35944e-20
YDL056W	MBP1	109	384	1072	3.63331e-08	YDL056W	MBP1	109	384	1072	3.63331e-08	YDL056W	MBP1	244	1036	1072	3.67361e-08	YDL056W	MBP1	385	1501	1072	2.15754e-20	YDL056W	MBP1	440	1884	1072	3.077e-15	YDL056W	MBP1	504	2250	1072	2.85185e-14	2.15754e-20
YKL109W	HAP4	30	165	1072	0.444654	YKL109W	HAP4	30	165	1072	0.444654	YKL109W	HAP4	161	632	1072	7.1461e-08	YKL109W	HAP4	107	495	1072	0.00863548	YKL109W	HAP4	226	925	1072	4.76482e-09	YKL109W	HAP4	418	1669	1072	2.3382e-20	2.3382e-20
YER040W	GLN3	32	137	1072	0.0482646	YER040W	GLN3	32	137	1072	0.0482646	YER040W	GLN3	76	333	1072	0.00678346	YER040W	GLN3	267	950	1072	5.57586e-19	YER040W	GLN3	299	1110	1072	1.97705e-18	YER040W	GLN3	349	1324	1072	2.84697e-20	2.84697e-20
YGR040W	KSS1	10	40	1072	0.149778	YGR040W	KSS1	197	651	1072	1.7676e-17	YGR040W	KSS1	405	1621	1072	2.53485e-19	YGR040W	KSS1	197	651	1072	1.7676e-17	YGR040W	KSS1	405	1621	1072	2.53485e-19	YGR040W	KSS1	422	1695	1072	4.74884e-20	4.74884e-20
YNL068C	FKH2	104	350	1072	5.39562e-09	YNL068C	FKH2	104	350	1072	5.39562e-09	YNL068C	FKH2	330	1242	1072	1.39968e-19	YNL068C	FKH2	347	1351	1072	4.65357e-18	YNL068C	FKH2	436	1785	1072	4.33009e-19	YNL068C	FKH2	540	2412	1072	9.11017e-16	1.39968e-19
YNL309W	STB1	25	75	1072	0.000653962	YNL309W	STB1	25	75	1072	0.000653962	YNL309W	STB1	141	474	1072	6.34058e-12	YNL309W	STB1	62	241	1072	0.000727167	YNL309W	STB1	178	634	1072	2.10514e-12	YNL309W	STB1	396	1576	1072	2.82944e-19	2.82944e-19
YML007W	YAP1	85	307	1072	3.89368e-06	YML007W	YAP1	85	307	1072	3.89368e-06	YML007W	YAP1	195	885	1072	0.000119535	YML007W	YAP1	333	1262	1072	3.01223e-19	YML007W	YAP1	407	1682	1072	1.21372e-16	YML007W	YAP1	551	2458	1072	2.08768e-16	3.01223e-19
YPL089C	RLM1	18	47	1072	0.0005782	YPL089C	RLM1	18	47	1072	0.0005782	YPL089C	RLM1	18	47	1072	0.0005782	YPL089C	RLM1	303	1122	1072	6.77589e-19	YPL089C	RLM1	303	1122	1072	6.77589e-19	YPL089C	RLM1	303	1122	1072	6.77589e-19	6.77589e-19
YPL202C	AFT2	30	111	1072	0.00785542	YPL202C	AFT2	30	111	1072	0.00785542	YPL202C	AFT2	109	344	1072	3.18084e-11	YPL202C	AFT2	94	418	1072	0.00433567	YPL202C	AFT2	168	638	1072	2.56911e-09	YPL202C	AFT2	337	1295	1072	1.94231e-18	1.94231e-18
YDR207C	UME6	45	235	1072	0.278196	YDR207C	UME6	45	235	1072	0.278196	YDR207C	UME6	259	1012	1072	8.68874e-13	YDR207C	UME6	301	1210	1072	2.79106e-13	YDR207C	UME6	410	1667	1072	3.23363e-18	YDR207C	UME6	514	2239	1072	3.83707e-17	3.23363e-18
YMR070W	MOT3	4	10	1072	0.08138	YMR070W	MOT3	4	10	1072	0.08138	YMR070W	MOT3	4	10	1072	0.08138	YMR070W	MOT3	182	579	1072	5.09887e-18	YMR070W	MOT3	182	579	1072	5.09887e-18	YMR070W	MOT3	182	579	1072	5.09887e-18	5.09887e-18
YDR123C	INO2	11	59	1072	0.464088	YDR123C	INO2	11	59	1072	0.464088	YDR123C	INO2	85	287	1072	1.7385e-07	YDR123C	INO2	188	624	1072	1.92962e-16	YDR123C	INO2	198	650	1072	6.34862e-18	YDR123C	INO2	206	705	1072	2.09021e-16	6.34862e-18
YLR256W	HAP1	38	181	1072	0.127402	YLR256W	HAP1	38	181	1072	0.127402	YLR256W	HAP1	159	710	1072	0.000250538	YLR256W	HAP1	95	429	1072	0.00657525	YLR256W	HAP1	197	888	1072	7.14934e-05	YLR256W	HAP1	429	1776	1072	1.15249e-17	1.15249e-17
YKL043W	PHD1	29	122	1072	0.0475203	YKL043W	PHD1	29	122	1072	0.0475203	YKL043W	PHD1	241	1029	1072	7.80208e-08	YKL043W	PHD1	152	575	1072	1.28314e-08	YKL043W	PHD1	315	1331	1072	6.25134e-11	YKL043W	PHD1	489	2110	1072	7.29403e-17	7.29403e-17
YLR131C	ACE2	97	329	1072	2.84362e-08	YLR131C	ACE2	97	329	1072	2.84362e-08	YLR131C	ACE2	174	680	1072	1.3205e-08	YLR131C	ACE2	266	1003	1072	3.16e-15	YLR131C	ACE2	313	1232	1072	2.9111e-15	YLR131C	ACE2	397	1738	1072	9.77024e-12	2.9111e-15
YOL028C	YAP7	28	162	1072	0.566863	YOL028C	YAP7	28	162	1072	0.566863	YOL028C	YAP7	129	695	1072	0.239403	YOL028C	YAP7	231	839	1072	4.3447e-15	YOL028C	YAP7	305	1278	1072	5.12856e-11	YOL028C	YAP7	451	1946	1072	4.50941e-15	4.3447e-15
YPR199C	ARR1	4	16	1072	0.304011	YPR199C	ARR1	4	16	1072	0.304011	YPR199C	ARR1	4	16	1072	0.304011	YPR199C	ARR1	141	440	1072	9.43779e-15	YPR199C	ARR1	141	440	1072	9.43779e-15	YPR199C	ARR1	141	440	1072	9.43779e-15	9.43779e-15
YPL139C	UME1	12	82	1072	0.797407	YPL139C	UME1	12	82	1072	0.797407	YPL139C	UME1	20	118	1072	0.605261	YPL139C	UME1	202	712	1072	1.37981e-14	YPL139C	UME1	209	746	1072	1.82249e-14	YPL139C	UME1	213	774	1072	7.59873e-14	1.37981e-14
YIR018W	YAP5	7	31	1072	0.29408	YIR018W	YAP5	7	31	1072	0.29408	YIR018W	YAP5	7	31	1072	0.29408	YIR018W	YAP5	144	456	1072	1.83312e-14	YIR018W	YAP5	144	456	1072	1.83312e-14	YIR018W	YAP5	144	456	1072	1.83312e-14	1.83312e-14
YBR049C	REB1	60	306	1072	0.182753	YBR049C	REB1	60	306	1072	0.182753	YBR049C	REB1	172	702	1072	4.2828e-07	YBR049C	REB1	287	1147	1072	6.1153e-13	YBR049C	REB1	313	1315	1072	3.49863e-11	YBR049C	REB1	424	1822	1072	3.19342e-14	3.19342e-14
YHL009C	YAP3	2	16	1072	0.798972	YHL009C	YAP3	2	16	1072	0.798972	YHL009C	YAP3	2	16	1072	0.798972	YHL009C	YAP3	139	441	1072	6.63519e-14	YHL009C	YAP3	139	441	1072	6.63519e-14	YHL009C	YAP3	139	441	1072	6.63519e-14	6.63519e-14
YIL131C	FKH1	29	116	1072	0.0257487	YIL131C	FKH1	29	116	1072	0.0257487	YIL131C	FKH1	120	428	1072	1.52033e-08	YIL131C	FKH1	124	496	1072	7.76657e-06	YIL131C	FKH1	203	764	1072	1.40704e-11	YIL131C	FKH1	253	978	1072	4.76758e-13	4.76758e-13
YDR259C	YAP6	51	237	1072	0.0621887	YDR259C	YAP6	51	237	1072	0.0621887	YDR259C	YAP6	143	661	1072	0.00239199	YDR259C	YAP6	203	777	1072	7.66103e-11	YDR259C	YAP6	266	1117	1072	2.03212e-09	YDR259C	YAP6	419	1833	1072	1.29864e-12	1.29864e-12
YOR344C	TYE7	23	104	1072	0.134608	YOR344C	TYE7	23	104	1072	0.134608	YOR344C	TYE7	162	790	1072	0.0115214	YOR344C	TYE7	159	545	1072	1.33822e-12	YOR344C	TYE7	276	1163	1072	1.28881e-09	YOR344C	TYE7	358	1569	1072	2.64844e-10	1.33822e-12
YGL131C	SNT2	17	81	1072	0.244248	YGL131C	SNT2	17	81	1072	0.244248	YGL131C	SNT2	94	484	1072	0.1413	YGL131C	SNT2	190	690	1072	2.29757e-12	YGL131C	SNT2	228	959	1072	5.21517e-08	YGL131C	SNT2	277	1190	1072	1.01582e-08	2.29757e-12
YJR060W	CBF1	56	249	1072	0.0244389	YJR060W	CBF1	56	249	1072	0.0244389	YJR060W	CBF1	278	1253	1072	1.2218e-06	YJR060W	CBF1	265	1120	1072	4.4409e-09	YJR060W	CBF1	349	1632	1072	1.5195e-06	YJR060W	CBF1	525	2422	1072	4.79814e-12	4.79814e-12
YMR037C	MSN2	44	188	1072	0.0228418	YMR037C	MSN2	44	188	1072	0.0228418	YMR037C	MSN2	143	609	1072	5.11379e-05	YMR037C	MSN2	197	759	1072	2.95372e-10	YMR037C	MSN2	273	1096	1072	5.23222e-12	YMR037C	MSN2	356	1587	1072	3.1371e-09	5.23222e-12
MAL63	MAL63	6	48	1072	0.869757	MAL63	MAL63	6	48	1072	0.869757	MAL63	MAL63	189	807	1072	2.96568e-06	MAL63	MAL63	44	215	1072	0.145029	MAL63	MAL63	189	807	1072	2.96568e-06	MAL63	MAL63	374	1615	1072	7.92621e-12	7.92621e-12
YGL162W	SUT1	15	71	1072	0.253591	YGL162W	SUT1	15	71	1072	0.253591	YGL162W	SUT1	171	789	1072	0.000793022	YGL162W	SUT1	73	329	1072	0.0154301	YGL162W	SUT1	212	984	1072	0.000236064	YGL162W	SUT1	421	1867	1072	1.141e-11	1.141e-11
YFR034C	PHO4	28	82	1072	0.000200454	YFR034C	PHO4	28	82	1072	0.000200454	YFR034C	PHO4	90	376	1072	0.000716134	YFR034C	PHO4	126	487	1072	9.58432e-07	YFR034C	PHO4	180	748	1072	8.16241e-07	YFR034C	PHO4	394	1738	1072	4.18595e-11	4.18595e-11
YLR451W	LEU3	10	55	1072	0.505041	YLR451W	LEU3	10	55	1072	0.505041	YLR451W	LEU3	70	330	1072	0.0439505	YLR451W	LEU3	10	56	1072	0.529748	YLR451W	LEU3	70	331	1072	0.0465434	YLR451W	LEU3	223	884	1072	2.66645e-10	2.66645e-10
YDR043C	NRG1	39	156	1072	0.0109227	YDR043C	NRG1	39	156	1072	0.0109227	YDR043C	NRG1	134	672	1072	0.0474634	YDR043C	NRG1	144	579	1072	1.78704e-06	YDR043C	NRG1	223	1029	1072	0.000105254	YDR043C	NRG1	439	2004	1072	3.67808e-10	3.67808e-10
YDR146C	SWI5	63	200	1072	7.1098e-07	YDR146C	SWI5	63	200	1072	7.1098e-07	YDR146C	SWI5	76	267	1072	4.2686e-06	YDR146C	SWI5	90	279	1072	6.82596e-10	YDR146C	SWI5	102	345	1072	1.03056e-08	YDR146C	SWI5	108	372	1072	1.1099e-08	6.82596e-10
YDL020C	RPN4	33	211	1072	0.79462	YDL020C	RPN4	33	211	1072	0.79462	YDL020C	RPN4	180	815	1072	0.000202117	YDL020C	RPN4	139	614	1072	0.000391491	YDL020C	RPN4	203	921	1072	8.19074e-05	YDL020C	RPN4	365	1622	1072	1.09522e-09	1.09522e-09
YOR028C	CIN5	37	166	1072	0.066075	YOR028C	CIN5	37	166	1072	0.066075	YOR028C	CIN5	120	502	1072	9.74379e-05	YOR028C	CIN5	87	399	1072	0.0136946	YOR028C	CIN5	163	705	1072	3.51725e-05	YOR028C	CIN5	332	1455	1072	1.84424e-09	1.84424e-09
YMR021C	MAC1	11	47	1072	0.18912	YMR021C	MAC1	11	47	1072	0.18912	YMR021C	MAC1	27	96	1072	0.00645743	YMR021C	MAC1	111	390	1072	2.28908e-08	YMR021C	MAC1	124	435	1072	2.80452e-09	YMR021C	MAC1	124	435	1072	2.80452e-09	2.80452e-09
YIL101C	XBP1	12	49	1072	0.137299	YIL101C	XBP1	12	49	1072	0.137299	YIL101C	XBP1	40	172	1072	0.0318849	YIL101C	XBP1	12	49	1072	0.137299	YIL101C	XBP1	40	172	1072	0.0318849	YIL101C	XBP1	241	1029	1072	7.80208e-08	7.80208e-08
YKR034W	DAL80	2	8	1072	0.422321	YKR034W	DAL80	2	8	1072	0.422321	YKR034W	DAL80	13	67	1072	0.391605	YKR034W	DAL80	2	8	1072	0.422321	YKR034W	DAL80	13	67	1072	0.391605	YKR034W	DAL80	85	293	1072	4.68044e-07	4.68044e-07
YKL112W	ABF1	35	174	1072	0.207622	YKL112W	ABF1	35	174	1072	0.207622	YKL112W	ABF1	71	356	1072	0.123757	YKL112W	ABF1	216	924	1072	5.43534e-07	YKL112W	ABF1	236	1045	1072	2.62143e-06	YKL112W	ABF1	276	1265	1072	6.19464e-06	5.43534e-07
YMR019W	STB4	40	153	1072	0.00448993	YMR019W	STB4	40	153	1072	0.00448993	YMR019W	STB4	40	153	1072	0.00448993	YMR019W	STB4	103	379	1072	9.14567e-07	YMR019W	STB4	103	379	1072	9.14567e-07	YMR019W	STB4	103	379	1072	9.14567e-07	9.14567e-07
MATA1	MATA1	6	27	1072	0.33204	MATA1	MATA1	6	27	1072	0.33204	MATA1	MATA1	22	118	1072	0.411972	MATA1	MATA1	91	334	1072	3.66654e-06	MATA1	MATA1	105	415	1072	2.38133e-05	MATA1	MATA1	114	448	1072	7.79749e-06	3.66654e-06
YOL108C	INO4	12	63	1072	0.426339	YOL108C	INO4	12	63	1072	0.426339	YOL108C	INO4	75	263	1072	4.58951e-06	YOL108C	INO4	12	63	1072	0.426339	YOL108C	INO4	75	263	1072	4.58951e-06	YOL108C	INO4	88	329	1072	1.18693e-05	4.58951e-06
YKL015W	PUT3	20	66	1072	0.00746349	YKL015W	PUT3	20	66	1072	0.00746349	YKL015W	PUT3	77	325	1072	0.00231463	YKL015W	PUT3	20	66	1072	0.00746349	YKL015W	PUT3	77	325	1072	0.00231463	YKL015W	PUT3	218	974	1072	1.39382e-05	1.39382e-05
YHL027W	RIM101	8	25	1072	0.0575864	YHL027W	RIM101	8	25	1072	0.0575864	YHL027W	RIM101	10	31	1072	0.0338551	YHL027W	RIM101	36	107	1072	3.71686e-05	YHL027W	RIM101	38	113	1072	2.3035e-05	YHL027W	RIM101	38	114	1072	2.88422e-05	2.3035e-05
YPR065W	ROX1	20	86	1072	0.105925	YPR065W	ROX1	20	86	1072	0.105925	YPR065W	ROX1	106	499	1072	0.0148887	YPR065W	ROX1	20	86	1072	0.105925	YPR065W	ROX1	106	499	1072	0.0148887	YPR065W	ROX1	290	1359	1072	2.32076e-05	2.32076e-05
YGL073W	HSF1	22	121	1072	0.46266	YGL073W	HSF1	22	121	1072	0.46266	YGL073W	HSF1	75	406	1072	0.323591	YGL073W	HSF1	22	122	1072	0.479528	YGL073W	HSF1	75	407	1072	0.33223	YGL073W	HSF1	240	1098	1072	2.78204e-05	2.78204e-05
YNL167C	SKO1	0	9	1072	1	YNL167C	SKO1	0	9	1072	1	YNL167C	SKO1	1	14	1072	0.932933	YNL167C	SKO1	92	355	1072	2.92043e-05	YNL167C	SKO1	92	357	1072	3.69087e-05	YNL167C	SKO1	92	357	1072	3.69087e-05	2.92043e-05
YPL038W	MET31	26	96	1072	0.0124316	YPL038W	MET31	26	96	1072	0.0124316	YPL038W	MET31	68	252	1072	8.8966e-05	YPL038W	MET31	38	146	1072	0.00598431	YPL038W	MET31	80	299	1072	2.96244e-05	YPL038W	MET31	142	609	1072	7.84652e-05	2.96244e-05
YDR253C	MET32	33	139	1072	0.0369281	YDR253C	MET32	33	139	1072	0.0369281	YDR253C	MET32	77	294	1072	9.12363e-05	YDR253C	MET32	45	186	1072	0.0121098	YDR253C	MET32	89	341	1072	2.96461e-05	YDR253C	MET32	163	741	1072	0.000519038	2.96461e-05
YGR044C	RME1	15	62	1072	0.114013	YGR044C	RME1	15	62	1072	0.114013	YGR044C	RME1	49	170	1072	0.000157015	YGR044C	RME1	16	63	1072	0.0735475	YGR044C	RME1	50	171	1072	9.0729e-05	YGR044C	RME1	128	529	1072	3.0482e-05	3.0482e-05
YDR477W	SNF1	0	0	1072	1	YDR477W	SNF1	111	552	1072	0.0554396	YDR477W	SNF1	306	1449	1072	3.0925e-05	YDR477W	SNF1	111	552	1072	0.0554396	YDR477W	SNF1	306	1449	1072	3.0925e-05	YDR477W	SNF1	306	1449	1072	3.0925e-05	3.0925e-05
YNL216W	RAP1	44	195	1072	0.0404701	YNL216W	RAP1	44	195	1072	0.0404701	YNL216W	RAP1	127	551	1072	0.000327184	YNL216W	RAP1	44	196	1072	0.0436634	YNL216W	RAP1	127	552	1072	0.000354478	YNL216W	RAP1	289	1359	1072	3.23695e-05	3.23695e-05
YNL103W	MET4	20	76	1072	0.035148	YNL103W	MET4	20	76	1072	0.035148	YNL103W	MET4	51	215	1072	0.0116751	YNL103W	MET4	20	76	1072	0.035148	YNL103W	MET4	51	215	1072	0.0116751	YNL103W	MET4	89	342	1072	3.34248e-05	3.34248e-05
YDR463W	STP1	20	114	1072	0.538045	YDR463W	STP1	20	114	1072	0.538045	YDR463W	STP1	78	371	1072	0.0419171	YDR463W	STP1	80	348	1072	0.00455317	YDR463W	STP1	134	596	1072	0.000680098	YDR463W	STP1	156	671	1072	3.90653e-05	3.90653e-05
YOR113W	AZF1	14	91	1072	0.747255	YOR113W	AZF1	14	91	1072	0.747255	YOR113W	AZF1	117	484	1072	7.20358e-05	YOR113W	AZF1	88	442	1072	0.0982792	YOR113W	AZF1	179	788	1072	4.07114e-05	YOR113W	AZF1	270	1292	1072	0.000245141	4.07114e-05
YDR026C		22	108	1072	0.251518	YDR026C		22	108	1072	0.251518	YDR026C		33	158	1072	0.154604	YDR026C		110	448	1072	6.04368e-05	YDR026C		120	495	1072	5.04898e-05	YDR026C		129	549	1072	0.000120087	5.04898e-05
YEL009C	GCN4	38	167	1072	0.0482769	YEL009C	GCN4	38	167	1072	0.0482769	YEL009C	GCN4	109	464	1072	0.000421895	YEL009C	GCN4	38	167	1072	0.0482769	YEL009C	GCN4	109	464	1072	0.000421895	YEL009C	GCN4	165	733	1072	0.00014236	0.00014236
YOR038C	HIR2	8	12	1072	0.000221244	YOR038C	HIR2	8	12	1072	0.000221244	YOR038C	HIR2	8	12	1072	0.000221244	YOR038C	HIR2	8	12	1072	0.000221244	YOR038C	HIR2	8	12	1072	0.000221244	YOR038C	HIR2	8	13	1072	0.000486937	0.000221244
YGL013C	PDR1	24	105	1072	0.0965827	YGL013C	PDR1	24	105	1072	0.0965827	YGL013C	PDR1	61	346	1072	0.504053	YGL013C	PDR1	24	105	1072	0.0965827	YGL013C	PDR1	61	346	1072	0.504053	YGL013C	PDR1	201	928	1072	0.000261085	0.000261085
YFL031W	HAC1	9	55	1072	0.645868	YFL031W	HAC1	9	55	1072	0.645868	YFL031W	HAC1	42	263	1072	0.775727	YFL031W	HAC1	9	56	1072	0.668104	YFL031W	HAC1	42	264	1072	0.784132	YFL031W	HAC1	188	863	1072	0.000312801	0.000312801
YPR104C	FHL1	71	358	1072	0.134649	YPR104C	FHL1	71	358	1072	0.134649	YPR104C	FHL1	129	623	1072	0.0174071	YPR104C	FHL1	105	508	1072	0.0318223	YPR104C	FHL1	157	745	1072	0.0044752	YPR104C	FHL1	306	1507	1072	0.000726336	0.000726336
YGL035C	MIG1	14	67	1072	0.277885	YGL035C	MIG1	14	67	1072	0.277885	YGL035C	MIG1	89	399	1072	0.00686952	YGL035C	MIG1	46	202	1072	0.0318472	YGL035C	MIG1	117	519	1072	0.00136556	YGL035C	MIG1	232	1110	1072	0.000771505	0.000771505
YGL237C	HAP2	11	50	1072	0.251348	YGL237C	HAP2	11	50	1072	0.251348	YGL237C	HAP2	24	115	1072	0.202001	YGL237C	HAP2	11	50	1072	0.251348	YGL237C	HAP2	24	115	1072	0.202001	YGL237C	HAP2	69	293	1072	0.00447911	0.00447911
YDL170W	UGA3	10	39	1072	0.131877	YDL170W	UGA3	10	39	1072	0.131877	YDL170W	UGA3	16	79	1072	0.303464	YDL170W	UGA3	10	39	1072	0.131877	YDL170W	UGA3	16	79	1072	0.303464	YDL170W	UGA3	60	249	1072	0.00458604	0.00458604
YFL021W	GAT1	5	34	1072	0.736088	YFL021W	GAT1	5	34	1072	0.736088	YFL021W	GAT1	52	211	1072	0.0049865	YFL021W	GAT1	5	35	1072	0.759786	YFL021W	GAT1	52	212	1072	0.00551656	YFL021W	GAT1	52	212	1072	0.00551656	0.0049865
YCR106W	RDS1	7	58	1072	0.903795	YCR106W	RDS1	7	58	1072	0.903795	YCR106W	RDS1	63	323	1072	0.187958	YCR106W	RDS1	60	303	1072	0.161486	YCR106W	RDS1	108	541	1072	0.0687401	YCR106W	RDS1	189	917	1072	0.00504446	0.00504446
YOR337W	TEA1	9	32	1072	0.0937639	YOR337W	TEA1	9	32	1072	0.0937639	YOR337W	TEA1	29	117	1072	0.0287018	YOR337W	TEA1	9	32	1072	0.0937639	YOR337W	TEA1	29	117	1072	0.0287018	YOR337W	TEA1	115	528	1072	0.00510709	0.00510709
MATA2	MATA2	11	45	1072	0.152074	MATA2	MATA2	11	45	1072	0.152074	MATA2	MATA2	22	101	1072	0.158299	MATA2	MATA2	57	241	1072	0.00848573	MATA2	MATA2	67	293	1072	0.0101955	MATA2	MATA2	77	349	1072	0.0149713	0.00848573
YBL103C	RTG3	14	43	1072	0.0121543	YBL103C	RTG3	14	43	1072	0.0121543	YBL103C	RTG3	14	43	1072	0.0121543	YBL103C	RTG3	14	44	1072	0.0150284	YBL103C	RTG3	14	44	1072	0.0150284	YBL103C	RTG3	14	44	1072	0.0150284	0.0121543
YMR016C	SOK2	11	40	1072	0.0781745	YMR016C	SOK2	11	40	1072	0.0781745	YMR016C	SOK2	46	193	1072	0.014775	YMR016C	SOK2	11	41	1072	0.090694	YMR016C	SOK2	46	194	1072	0.0161871	YMR016C	SOK2	60	282	1072	0.0559337	0.014775
YHL020C	OPI1	8	20	1072	0.0150415	YHL020C	OPI1	8	20	1072	0.0150415	YHL020C	OPI1	8	20	1072	0.0150415	YHL020C	OPI1	8	21	1072	0.0206496	YHL020C	OPI1	8	21	1072	0.0206496	YHL020C	OPI1	8	21	1072	0.0206496	0.0150415
YBL008W	HIR1	10	29	1072	0.0212813	YBL008W	HIR1	10	29	1072	0.0212813	YBL008W	HIR1	10	29	1072	0.0212813	YBL008W	HIR1	10	29	1072	0.0212813	YBL008W	HIR1	10	29	1072	0.0212813	YBL008W	HIR1	10	30	1072	0.0270512	0.0212813
YNL199C	GCR2	13	42	1072	0.0236493	YNL199C	GCR2	13	42	1072	0.0236493	YNL199C	GCR2	13	42	1072	0.0236493	YNL199C	GCR2	13	43	1072	0.0286305	YNL199C	GCR2	13	43	1072	0.0286305	YNL199C	GCR2	13	43	1072	0.0286305	0.0236493
YBR182C	SMP1	29	116	1072	0.0257487	YBR182C	SMP1	29	116	1072	0.0257487	YBR182C	SMP1	31	130	1072	0.039941	YBR182C	SMP1	29	116	1072	0.0257487	YBR182C	SMP1	31	130	1072	0.039941	YBR182C	SMP1	31	130	1072	0.039941	0.0257487
YKR099W	BAS1	27	145	1072	0.397704	YKR099W	BAS1	27	145	1072	0.397704	YKR099W	BAS1	44	190	1072	0.0270969	YKR099W	BAS1	27	145	1072	0.397704	YKR099W	BAS1	44	190	1072	0.0270969	YKR099W	BAS1	44	191	1072	0.0294463	0.0270969
YOL089C	HAL9	4	13	1072	0.180797	YOL089C	HAL9	4	13	1072	0.180797	YOL089C	HAL9	38	161	1072	0.0289699	YOL089C	HAL9	4	13	1072	0.180797	YOL089C	HAL9	38	161	1072	0.0289699	YOL089C	HAL9	52	250	1072	0.0982399	0.0289699
YDR310C	SUM1	20	109	1072	0.450244	YDR310C	SUM1	20	109	1072	0.450244	YDR310C	SUM1	44	193	1072	0.0346206	YDR310C	SUM1	65	339	1072	0.226581	YDR310C	SUM1	88	419	1072	0.0328693	YDR310C	SUM1	115	571	1072	0.049887	0.0328693
YJR140C	HIR3	6	15	1072	0.0342533	YJR140C	HIR3	6	15	1072	0.0342533	YJR140C	HIR3	6	15	1072	0.0342533	YJR140C	HIR3	6	15	1072	0.0342533	YJR140C	HIR3	6	15	1072	0.0342533	YJR140C	HIR3	6	16	1072	0.0469039	0.0342533
YER169W	RPH1	17	66	1072	0.059286	YER169W	RPH1	17	66	1072	0.059286	YER169W	RPH1	17	66	1072	0.059286	YER169W	RPH1	18	67	1072	0.0365491	YER169W	RPH1	18	67	1072	0.0365491	YER169W	RPH1	18	67	1072	0.0365491	0.0365491
YML051W	GAL80	10	32	1072	0.0417687	YML051W	GAL80	10	32	1072	0.0417687	YML051W	GAL80	24	114	1072	0.189495	YML051W	GAL80	10	32	1072	0.0417687	YML051W	GAL80	24	114	1072	0.189495	YML051W	GAL80	35	158	1072	0.0777039	0.0417687
YLR014C	PPR1	3	23	1072	0.794889	YLR014C	PPR1	3	23	1072	0.794889	YLR014C	PPR1	25	137	1072	0.447459	YLR014C	PPR1	3	23	1072	0.794889	YLR014C	PPR1	25	137	1072	0.447459	YLR014C	PPR1	49	221	1072	0.0423624	0.0423624
YNL312W	RFA2	12	41	1072	0.0440305	YNL312W	RFA2	12	41	1072	0.0440305	YNL312W	RFA2	12	41	1072	0.0440305	YNL312W	RFA2	12	41	1072	0.0440305	YNL312W	RFA2	12	41	1072	0.0440305	YNL312W	RFA2	12	42	1072	0.052183	0.0440305
YJR147W	HMS2	2	18	1072	0.850196	YJR147W	HMS2	2	18	1072	0.850196	YJR147W	HMS2	13	63	1072	0.304717	YJR147W	HMS2	2	18	1072	0.850196	YJR147W	HMS2	13	63	1072	0.304717	YJR147W	HMS2	48	217	1072	0.045806	0.045806
YJL056C	ZAP1	13	62	1072	0.283811	YJL056C	ZAP1	13	62	1072	0.283811	YJL056C	ZAP1	30	131	1072	0.0680546	YJL056C	ZAP1	13	62	1072	0.283811	YJL056C	ZAP1	30	131	1072	0.0680546	YJL056C	ZAP1	30	131	1072	0.0680546	0.0680546
YKL032C	IXR1	0	2	1072	1	YKL032C	IXR1	0	2	1072	1	YKL032C	IXR1	0	2	1072	1	YKL032C	IXR1	12	44	1072	0.0714121	YKL032C	IXR1	12	44	1072	0.0714121	YKL032C	IXR1	12	44	1072	0.0714121	0.0714121
YOR032C	HMS1	1	3	1072	0.439227	YOR032C	HMS1	1	3	1072	0.439227	YOR032C	HMS1	1	3	1072	0.439227	YOR032C	HMS1	36	162	1072	0.071654	YOR032C	HMS1	36	162	1072	0.071654	YOR032C	HMS1	36	162	1072	0.071654	0.071654
YOR358W	HAP5	3	23	1072	0.794889	YOR358W	HAP5	3	23	1072	0.794889	YOR358W	HAP5	38	173	1072	0.0758217	YOR358W	HAP5	3	23	1072	0.794889	YOR358W	HAP5	38	173	1072	0.0758217	YOR358W	HAP5	52	263	1072	0.184999	0.0758217
YIR023W	DAL81	19	79	1072	0.0867231	YIR023W	DAL81	19	79	1072	0.0867231	YIR023W	DAL81	22	93	1072	0.0803515	YIR023W	DAL81	19	79	1072	0.0867231	YIR023W	DAL81	22	93	1072	0.0803515	YIR023W	DAL81	22	94	1072	0.0883252	0.0803515
YNL314W	DAL82	17	92	1072	0.447987	YNL314W	DAL82	17	92	1072	0.447987	YNL314W	DAL82	26	127	1072	0.219874	YNL314W	DAL82	69	343	1072	0.112047	YNL314W	DAL82	76	375	1072	0.087533	YNL314W	DAL82	81	400	1072	0.0809921	0.0809921
YDR421W	ARO80	7	31	1072	0.29408	YDR421W	ARO80	7	31	1072	0.29408	YDR421W	ARO80	18	75	1072	0.0951916	YDR421W	ARO80	27	143	1072	0.367667	YDR421W	ARO80	37	185	1072	0.210381	YDR421W	ARO80	37	186	1072	0.220729	0.0951916
YDR423C	CAD1	15	77	1072	0.370679	YDR423C	CAD1	15	77	1072	0.370679	YDR423C	CAD1	28	130	1072	0.137043	YDR423C	CAD1	16	78	1072	0.284856	YDR423C	CAD1	29	131	1072	0.101749	YDR423C	CAD1	48	246	1072	0.225116	0.101749
YPL248C	GAL4	15	72	1072	0.272166	YPL248C	GAL4	15	72	1072	0.272166	YPL248C	GAL4	22	96	1072	0.105786	YPL248C	GAL4	57	299	1072	0.259641	YPL248C	GAL4	64	322	1072	0.144808	YPL248C	GAL4	66	339	1072	0.185696	0.105786
YPL177C	CUP9	2	6	1072	0.284201	YPL177C	CUP9	2	6	1072	0.284201	YPL177C	CUP9	2	6	1072	0.284201	YPL177C	CUP9	2	6	1072	0.284201	YPL177C	CUP9	2	6	1072	0.284201	YPL177C	CUP9	3	7	1072	0.108229	0.108229
YBR297W	MAL33	3	10	1072	0.249223	YBR297W	MAL33	3	10	1072	0.249223	YBR297W	MAL33	3	10	1072	0.249223	YBR297W	MAL33	3	10	1072	0.249223	YBR297W	MAL33	3	10	1072	0.249223	YBR297W	MAL33	4	11	1072	0.110775	0.110775
YLR403W	SFP1	28	129	1072	0.127835	YLR403W	SFP1	28	129	1072	0.127835	YLR403W	SFP1	30	147	1072	0.204488	YLR403W	SFP1	28	130	1072	0.137043	YLR403W	SFP1	30	148	1072	0.215938	YLR403W	SFP1	39	190	1072	0.1573	0.127835
YPL075W	GCR1	13	54	1072	0.13877	YPL075W	GCR1	13	54	1072	0.13877	YPL075W	GCR1	41	216	1072	0.31112	YPL075W	GCR1	13	54	1072	0.13877	YPL075W	GCR1	41	216	1072	0.31112	YPL075W	GCR1	141	744	1072	0.150682	0.13877
YNL139C	THO2	11	45	1072	0.152074	YNL139C	THO2	11	45	1072	0.152074	YNL139C	THO2	11	46	1072	0.170107	YNL139C	THO2	11	45	1072	0.152074	YNL139C	THO2	11	46	1072	0.170107	YNL139C	THO2	11	47	1072	0.18912	0.152074
YOR230W	WTM1	1	4	1072	0.537599	YOR230W	WTM1	1	4	1072	0.537599	YOR230W	WTM1	1	4	1072	0.537599	YOR230W	WTM1	1	4	1072	0.537599	YOR230W	WTM1	1	4	1072	0.537599	YOR230W	WTM1	2	5	1072	0.213085	0.213085
YDR216W	ADR1	4	19	1072	0.433394	YDR216W	ADR1	4	19	1072	0.433394	YDR216W	ADR1	7	29	1072	0.235664	YDR216W	ADR1	4	19	1072	0.433394	YDR216W	ADR1	7	29	1072	0.235664	YDR216W	ADR1	7	30	1072	0.264424	0.235664
YML099C	ARG81	5	20	1072	0.265502	YML099C	ARG81	5	20	1072	0.265502	YML099C	ARG81	5	20	1072	0.265502	YML099C	ARG81	5	20	1072	0.265502	YML099C	ARG81	5	20	1072	0.265502	YML099C	ARG81	5	20	1072	0.265502	0.265502
YML113W	DAT1	2	6	1072	0.284201	YML113W	DAT1	2	6	1072	0.284201	YML113W	DAT1	2	6	1072	0.284201	YML113W	DAT1	2	6	1072	0.284201	YML113W	DAT1	2	6	1072	0.284201	YML113W	DAT1	2	7	1072	0.354589	0.284201
YJL110C	GZF3	2	7	1072	0.354589	YJL110C	GZF3	2	7	1072	0.354589	YJL110C	GZF3	2	7	1072	0.354589	YJL110C	GZF3	2	7	1072	0.354589	YJL110C	GZF3	2	7	1072	0.354589	YJL110C	GZF3	2	8	1072	0.422321	0.354589
YLR013W	GAT3	2	7	1072	0.354589	YLR013W	GAT3	2	7	1072	0.354589	YLR013W	GAT3	2	7	1072	0.354589	YLR013W	GAT3	2	7	1072	0.354589	YLR013W	GAT3	2	7	1072	0.354589	YLR013W	GAT3	2	8	1072	0.422321	0.354589
YIL128W	MET18	2	7	1072	0.354589	YIL128W	MET18	2	7	1072	0.354589	YIL128W	MET18	2	7	1072	0.354589	YIL128W	MET18	2	7	1072	0.354589	YIL128W	MET18	2	7	1072	0.354589	YIL128W	MET18	2	8	1072	0.422321	0.354589
YML027W	YOX1	6	57	1072	0.950193	YML027W	YOX1	6	57	1072	0.950193	YML027W	YOX1	38	204	1072	0.366523	YML027W	YOX1	6	58	1072	0.955547	YML027W	YOX1	38	205	1072	0.379075	YML027W	YOX1	51	291	1072	0.526748	0.366523
YBL005W	PDR3	8	39	1072	0.374087	YBL005W	PDR3	8	39	1072	0.374087	YBL005W	PDR3	15	77	1072	0.370679	YBL005W	PDR3	8	39	1072	0.374087	YBL005W	PDR3	15	77	1072	0.370679	YBL005W	PDR3	15	77	1072	0.370679	0.370679
YGL192W	IME4	5	29	1072	0.592881	YGL192W	IME4	5	29	1072	0.592881	YGL192W	IME4	5	29	1072	0.592881	YGL192W	IME4	5	29	1072	0.592881	YGL192W	IME4	5	29	1072	0.592881	YGL192W	IME4	6	30	1072	0.433681	0.433681
YMR053C	STB2	1	3	1072	0.439227	YMR053C	STB2	1	3	1072	0.439227	YMR053C	STB2	1	3	1072	0.439227	YMR053C	STB2	1	3	1072	0.439227	YMR053C	STB2	1	3	1072	0.439227	YMR053C	STB2	1	4	1072	0.537599	0.439227
YER028C	MIG3	1	3	1072	0.439227	YER028C	MIG3	1	3	1072	0.439227	YER028C	MIG3	1	3	1072	0.439227	YER028C	MIG3	1	3	1072	0.439227	YER028C	MIG3	1	3	1072	0.439227	YER028C	MIG3	1	4	1072	0.537599	0.439227
YOL067C	RTG1	3	15	1072	0.504373	YOL067C	RTG1	3	15	1072	0.504373	YOL067C	RTG1	4	20	1072	0.475367	YOL067C	RTG1	3	16	1072	0.550611	YOL067C	RTG1	4	21	1072	0.516093	YOL067C	RTG1	4	21	1072	0.516093	0.475367
YJL089W	SIP4	12	66	1072	0.495436	YJL089W	SIP4	12	66	1072	0.495436	YJL089W	SIP4	12	66	1072	0.495436	YJL089W	SIP4	12	66	1072	0.495436	YJL089W	SIP4	12	66	1072	0.495436	YJL089W	SIP4	12	67	1072	0.51809	0.495436
YHR178W	STB5	12	67	1072	0.51809	YHR178W	STB5	12	67	1072	0.51809	YHR178W	STB5	13	72	1072	0.502136	YHR178W	STB5	12	67	1072	0.51809	YHR178W	STB5	13	72	1072	0.502136	YHR178W	STB5	13	72	1072	0.502136	0.502136
YBR240C	THI2	11	66	1072	0.62457	YBR240C	THI2	11	66	1072	0.62457	YBR240C	THI2	12	69	1072	0.562434	YBR240C	THI2	23	139	1072	0.656399	YBR240C	THI2	24	142	1072	0.614414	YBR240C	THI2	24	142	1072	0.614414	0.562434
YGR097W	ASK10	2	11	1072	0.599679	YGR097W	ASK10	2	11	1072	0.599679	YGR097W	ASK10	2	11	1072	0.599679	YGR097W	ASK10	2	11	1072	0.599679	YGR097W	ASK10	2	11	1072	0.599679	YGR097W	ASK10	2	12	1072	0.648918	0.599679
YMR042W	ARG80	1	5	1072	0.618727	YMR042W	ARG80	1	5	1072	0.618727	YMR042W	ARG80	1	5	1072	0.618727	YMR042W	ARG80	1	5	1072	0.618727	YMR042W	ARG80	1	5	1072	0.618727	YMR042W	ARG80	1	6	1072	0.685632	0.618727
YGL254W	FZF1	1	5	1072	0.618727	YGL254W	FZF1	1	5	1072	0.618727	YGL254W	FZF1	1	5	1072	0.618727	YGL254W	FZF1	1	5	1072	0.618727	YGL254W	FZF1	1	5	1072	0.618727	YGL254W	FZF1	1	6	1072	0.685632	0.618727
YAL051W	OAF1	1	7	1072	0.740806	YAL051W	OAF1	1	7	1072	0.740806	YAL051W	OAF1	1	7	1072	0.740806	YAL051W	OAF1	1	7	1072	0.740806	YAL051W	OAF1	1	7	1072	0.740806	YAL051W	OAF1	1	8	1072	0.786304	0.740806
YLR176C	RFX1	8	54	1072	0.754074	YLR176C	RFX1	8	54	1072	0.754074	YLR176C	RFX1	8	54	1072	0.754074	YLR176C	RFX1	8	54	1072	0.754074	YLR176C	RFX1	8	54	1072	0.754074	YLR176C	RFX1	8	55	1072	0.772492	0.754074
YDR451C	YHP1	0	7	1072	1	YDR451C	YHP1	0	7	1072	1	YDR451C	YHP1	0	7	1072	1	YDR451C	YHP1	0	7	1072	1	YDR451C	YHP1	0	7	1072	1	YDR451C	YHP1	1	8	1072	0.786304	0.786304
YGL166W	CUP2	3	25	1072	0.840124	YGL166W	CUP2	3	25	1072	0.840124	YGL166W	CUP2	3	25	1072	0.840124	YGL166W	CUP2	3	25	1072	0.840124	YGL166W	CUP2	3	25	1072	0.840124	YGL166W	CUP2	3	26	1072	0.859319	0.840124
YKL185W	ASH1	1	10	1072	0.854758	YKL185W	ASH1	1	10	1072	0.854758	YKL185W	ASH1	1	10	1072	0.854758	YKL185W	ASH1	1	10	1072	0.854758	YKL185W	ASH1	1	10	1072	0.854758	YKL185W	ASH1	1	11	1072	0.880265	0.854758
YER068W	MOT2	5	52	1072	0.963468	YER068W	MOT2	5	52	1072	0.963468	YER068W	MOT2	16	115	1072	0.878061	YER068W	MOT2	5	52	1072	0.963468	YER068W	MOT2	16	115	1072	0.878061	YER068W	MOT2	17	121	1072	0.874532	0.874532
YBL021C	HAP3	1	17	1072	0.962446	YBL021C	HAP3	1	17	1072	0.962446	YBL021C	HAP3	1	17	1072	0.962446	YBL021C	HAP3	1	17	1072	0.962446	YBL021C	HAP3	1	17	1072	0.962446	YBL021C	HAP3	1	18	1072	0.969049	0.962446
YKL020C	SPT23	2	30	1072	0.977517	YKL020C	SPT23	2	30	1072	0.977517	YKL020C	SPT23	2	30	1072	0.977517	YKL020C	SPT23	2	30	1072	0.977517	YKL020C	SPT23	2	30	1072	0.977517	YKL020C	SPT23	2	31	1072	0.980941	0.977517
YOR162C	YRR1	0	3	1072	1	YOR162C	YRR1	0	3	1072	1	YOR162C	YRR1	0	3	1072	1	YOR162C	YRR1	0	3	1072	1	YOR162C	YRR1	0	3	1072	1	YOR162C	YRR1	0	4	1072	1	1
YER161C	SPT2	0	3	1072	1	YER161C	SPT2	0	3	1072	1	YER161C	SPT2	0	3	1072	1	YER161C	SPT2	0	3	1072	1	YER161C	SPT2	0	3	1072	1	YER161C	SPT2	0	4	1072	1	1
YGL209W	MIG2	0	4	1072	1	YGL209W	MIG2	0	4	1072	1	YGL209W	MIG2	0	4	1072	1	YGL209W	MIG2	0	4	1072	1	YGL209W	MIG2	0	4	1072	1	YGL209W	MIG2	0	5	1072	1	1
YGR249W	MGA1	0	6	1072	1	YGR249W	MGA1	0	6	1072	1	YGR249W	MGA1	0	6	1072	1	YGR249W	MGA1	0	6	1072	1	YGR249W	MGA1	0	6	1072	1	YGR249W	MGA1	0	7	1072	1	1
